# Supplementary material for: COVID-19 preventive behavior among university students in Southeast Asia: Effects of knowledge, concern, awareness, and perceived risk
Source: Front Public Health. 2022 Sep 9;10:958021. doi: 10.3389/fpubh.2022.958021 (PMC9500200; doi:10.3389/fpubh.2022.958021)
Supplement: Supplementary file 1 [file Table_1.XLSX]

## Sheet: /Users/abdullahs/Desktop/COVID 
Country	Age_Group	Gender	Marital_status	One1	One2	One3	One4	One5	One6	One7	Two1	Two2	Two3	Two4	Two5	Two6	Three1	Three2	Three3	Three4	Three5	Three6	Three7	Three8	Three9	Three10	Four1	Four2	Four3	Four4	Five1	Five2	Five3	Five4	Five5	Five6	Five7	Five8	Five9	Five10	Five11	Five12
1	2	1	1	5	5	5	5	5	5	5	5	5	5	5	5	5	5	5	5	5	5	5	5	5	5	5	5	4	5	5	5	5	5	5	5	5	5	5	5	5	5	5
1	3	2	2	4	4	4	4	4	4	4	4	4	4	4	4	4	4	4	4	4	4	4	4	4	4	4	4	4	4	4	4	4	4	4	4	4	4	4	4	4	4	4
1	3	2	3	5	4	4	4	4	5	4	4	4	4	5	5	4	4	5	5	4	4	5	5	4	5	5	4	5	5	4	4	5	4	5	4	5	4	4	5	4	4	5
1	3	2	2	4	5	5	5	5	4	4	5	5	5	4	4	5	5	5	5	5	4	5	5	5	5	5	2	2	2	3	5	5	5	5	5	5	5	5	5	5	3	5
1	3	2	2	5	4	4	5	5	5	4	5	5	5	5	5	5	5	5	5	5	5	5	5	5	5	5	2	2	3	4	5	5	5	5	5	5	5	5	5	5	5	5
1	3	2	2	5	5	5	5	5	5	1	5	5	5	5	5	5	5	5	5	5	5	5	5	5	5	5	4	3	2	4	5	2	4	3	3	3	5	5	4	5	2	4
1	1	1	1	1	1	1	1	1	1	1	1	1	1	1	1	1	1	1	1	1	1	1	1	1	1	1	1	1	1	1	1	1	1	1	1	1	1	1	1	1	1	1
1	2	2	1	4	4	5	2	4	4	4	4	4	5	5	5	4	4	4	4	4	4	4	4	4	4	4	4	2	2	4	4	4	4	4	4	4	4	4	4	4	2	4
1	2	2	1	3	4	4	4	4	3	4	4	4	3	4	4	4	4	4	4	4	4	4	4	4	4	4	4	4	4	4	4	4	4	4	4	4	3	4	3	4	3	4
1	2	2	1	3	4	4	4	4	3	4	4	4	3	4	4	4	4	4	4	4	4	4	4	4	4	4	4	4	4	4	4	4	4	4	4	4	3	4	3	4	3	4
1	3	2	1	4	4	4	4	4	4	4	4	4	4	4	4	4	4	4	4	4	4	4	4	4	4	4	4	4	4	4	4	4	4	4	4	4	4	4	4	4	1	4
1	3	2	1	4	4	4	4	4	4	4	4	4	4	4	4	4	4	4	4	4	4	4	4	4	4	4	4	4	4	4	4	4	4	4	4	4	4	4	4	4	1	4
1	2	2	1	4	4	4	4	4	4	4	5	5	5	5	5	5	4	5	4	5	5	5	5	5	5	5	5	5	4	4	4	4	4	4	4	4	4	4	4	4	4	4
1	2	1	1	4	4	5	2	5	4	4	4	5	5	5	4	5	5	4	5	4	5	5	4	4	5	5	4	4	3	5	5	5	4	4	4	3	5	5	4	4	3	3
1	2	1	1	4	4	5	2	5	4	4	4	5	5	5	4	5	5	4	5	4	5	5	4	4	5	5	4	4	3	5	5	5	4	4	4	3	5	5	4	4	3	3
1	2	1	1	4	4	4	4	4	4	4	4	4	4	4	4	4	4	4	4	4	4	4	4	4	4	4	4	4	4	4	4	4	4	4	4	4	4	4	4	4	4	4
1	2	2	1	4	5	5	3	5	4	2	3	3	4	4	5	2	5	3	5	3	4	5	5	5	5	5	4	3	3	3	5	5	4	5	3	4	5	4	3	1	2	3
1	2	2	1	3	3	3	3	2	3	3	4	3	3	3	3	2	3	3	3	4	3	4	3	4	4	4	3	4	4	4	4	4	3	3	4	4	3	3	4	4	3	4
1	2	2	1	3	3	3	3	2	3	3	4	3	3	3	3	2	3	3	3	4	3	4	3	4	4	4	3	4	4	4	4	4	3	3	4	4	3	3	4	4	3	4
1	2	2	1	4	4	4	4	4	4	4	5	5	5	5	5	5	5	5	5	4	4	4	4	4	4	4	4	4	4	4	4	4	4	4	4	4	4	4	4	4	4	4
1	2	2	1	4	4	4	4	4	4	3	3	4	4	4	4	4	4	4	4	4	4	4	4	4	4	4	2	2	3	4	4	4	3	3	3	3	4	4	4	3	3	3
1	2	2	1	2	4	4	2	2	2	3	3	4	4	4	4	4	5	4	4	4	5	4	5	4	5	4	4	4	4	4	5	5	4	4	4	4	5	4	4	3	2	4
1	1	2	1	4	4	4	4	3	4	4	3	4	5	4	4	4	5	4	4	4	5	5	4	5	5	5	4	3	3	4	4	4	4	4	3	4	4	4	4	3	3	3
1	2	2	1	4	5	5	4	5	4	3	4	4	5	4	4	4	5	4	5	4	5	4	4	4	5	4	3	3	3	3	5	4	4	4	4	4	5	5	4	4	3	3
1	2	2	1	4	4	4	4	4	4	4	5	5	5	5	5	5	5	5	5	5	5	5	5	5	5	5	5	5	5	5	5	5	5	5	5	5	5	5	5	5	5	5
1	2	2	1	4	5	5	2	5	4	5	5	4	5	5	5	5	4	5	4	4	5	5	5	5	5	5	4	3	4	4	5	5	5	5	5	5	5	5	5	5	2	5
1	2	2	1	4	5	5	4	4	4	4	4	4	4	5	4	5	5	5	4	4	5	4	5	4	5	5	4	4	4	4	5	5	5	5	5	5	5	5	5	5	5	5
1	5	1	2	5	5	5	5	5	5	5	4	4	4	4	4	5	4	3	4	4	5	5	5	5	5	4	2	2	2	4	4	2	4	4	4	2	4	4	4	2	2	2
1	2	2	1	5	5	5	3	5	5	5	5	5	5	5	5	5	5	5	5	4	5	5	5	5	5	5	4	4	4	4	5	5	5	5	4	4	5	5	5	4	4	4
1	3	2	1	4	4	4	4	4	4	4	3	4	4	4	4	4	4	4	4	4	4	4	4	4	4	4	4	4	4	4	4	4	4	4	4	4	4	4	4	4	4	4
1	3	1	1	4	3	3	3	4	4	4	3	3	4	4	4	4	4	4	4	4	5	4	4	4	5	5	3	3	3	3	4	3	4	3	3	4	4	3	4	2	2	4
1	2	1	1	3	5	5	3	2	3	2	5	5	4	4	4	5	5	3	3	3	5	4	4	5	4	4	3	4	3	4	4	4	3	3	3	3	4	4	4	3	1	3
1	1	2	1	5	5	5	3	5	5	4	5	5	5	5	5	5	5	4	5	5	5	5	5	5	4	5	4	3	3	3	5	4	4	4	3	4	5	5	5	5	3	5
1	2	1	1	1	5	5	1	1	1	1	2	4	5	4	5	5	5	5	5	4	5	5	5	5	5	5	4	4	4	5	5	4	5	5	3	3	5	5	5	3	2	4
1	4	1	2	5	5	5	2	5	5	1	3	5	5	5	5	5	5	5	4	4	5	5	5	5	5	5	3	3	2	2	5	4	5	5	4	5	5	5	5	5	2	4
1	2	2	2	3	3	3	3	3	3	3	3	3	3	3	3	3	3	3	3	3	3	3	3	3	3	3	2	3	2	4	3	3	3	3	3	3	3	3	3	3	2	3
1	3	2	1	4	5	5	3	5	4	5	4	5	5	5	5	5	5	4	4	3	4	5	5	5	5	5	3	3	2	4	5	5	5	5	5	5	4	4	4	4	1	4
1	3	1	2	5	5	5	5	5	5	4	3	5	5	5	5	5	5	5	5	5	5	5	5	5	5	5	1	1	1	3	5	5	5	5	5	5	5	5	5	3	1	5
1	2	2	1	4	4	4	3	4	4	4	4	4	4	4	4	4	4	4	4	4	4	4	4	4	4	4	2	2	2	4	4	4	4	4	4	4	4	4	4	4	2	4
1	3	2	2	2	5	5	2	3	2	4	5	5	5	5	5	5	5	4	5	5	5	5	5	5	5	5	3	3	4	5	5	2	4	5	5	5	5	5	4	5	4	5
1	1	2	1	3	5	5	4	5	3	3	4	4	4	4	4	4	4	4	4	4	4	4	4	4	4	4	3	3	3	3	4	4	4	4	4	4	4	4	4	4	4	4
1	1	2	1	4	5	3	3	5	4	2	3	5	5	4	4	4	4	4	5	5	4	5	5	5	5	5	4	5	4	5	5	5	5	3	4	2	5	3	5	5	2	5
1	4	1	2	5	5	5	5	5	5	5	5	5	5	5	5	5	5	5	5	5	5	5	5	5	5	5	3	3	1	1	5	5	5	5	3	5	5	5	5	5	5	5
1	2	2	1	5	5	5	5	5	5	5	3	4	4	5	5	5	5	4	5	5	5	5	5	5	5	5	5	4	5	5	5	5	5	5	5	5	5	5	5	5	5	5
1	2	2	1	2	4	4	2	4	2	4	4	4	4	4	4	4	4	4	4	4	4	4	4	3	3	3	4	4	4	4	4	4	4	4	3	4	4	4	4	4	2	4
1	2	2	1	4	4	4	2	4	4	4	3	4	4	4	4	4	5	3	5	4	5	5	5	5	5	3	2	3	2	2	5	4	4	4	3	3	4	3	4	1	1	4
1	2	1	1	5	5	5	2	5	5	5	5	5	5	5	5	5	5	5	5	5	5	5	5	5	5	5	2	5	2	2	5	5	5	5	5	5	5	5	5	5	5	5
1	2	2	1	5	5	5	4	5	5	4	5	5	5	4	4	4	5	4	4	4	4	4	4	4	4	4	4	3	3	3	4	3	3	3	4	4	4	4	4	4	4	4
1	2	2	1	3	4	4	2	4	3	4	4	4	4	4	5	5	4	4	4	2	4	4	4	4	4	5	3	3	3	4	4	3	4	3	3	3	4	4	4	4	4	5
1	3	2	2	5	5	5	1	5	5	5	5	5	5	5	5	5	5	5	5	5	5	5	5	5	5	5	3	4	3	3	5	5	5	5	3	5	5	5	5	3	1	1
1	2	2	1	5	5	5	3	4	5	5	5	5	4	4	5	5	5	5	5	5	5	5	5	5	5	5	5	4	4	5	5	5	5	5	4	5	5	3	4	5	4	5
1	1	2	1	3	3	3	3	3	3	3	3	3	3	3	3	3	3	3	3	3	3	3	3	3	3	3	3	3	3	3	3	3	3	3	3	3	3	3	3	3	3	3
1	2	2	1	4	4	4	4	4	4	2	4	4	5	5	5	5	5	4	4	4	4	4	4	4	4	4	3	4	3	3	4	4	4	4	4	4	4	4	5	4	4	4
1	2	2	1	4	4	4	4	4	4	2	4	4	4	4	4	4	4	4	4	4	4	4	4	4	4	4	4	4	4	4	4	4	4	4	4	4	4	4	4	4	4	4
1	1	2	1	5	5	5	5	5	5	2	5	5	5	5	5	5	5	5	5	5	5	5	5	5	5	5	5	5	3	4	5	5	5	5	5	5	5	5	5	5	5	5
1	2	1	1	5	5	5	1	5	5	1	3	3	5	5	5	5	5	3	3	3	3	3	3	3	3	3	3	3	3	3	3	3	3	3	3	3	3	3	3	3	3	3
1	2	2	1	3	4	4	2	4	3	4	4	4	4	4	4	4	4	4	3	3	4	4	4	4	4	4	2	4	4	4	4	4	4	4	4	4	4	4	4	4	4	4
1	1	2	1	5	5	5	5	5	5	5	4	5	5	5	5	5	5	5	5	5	5	5	5	5	5	5	2	3	1	4	5	5	5	5	5	5	5	5	5	5	5	5
1	4	2	2	5	5	5	5	5	5	5	5	5	5	5	5	5	5	5	5	5	5	5	5	5	5	5	3	4	3	4	5	5	5	5	5	5	5	5	5	5	3	1
1	3	2	2	5	5	5	2	5	5	2	4	5	5	5	5	4	5	5	5	4	2	3	5	5	5	1	3	3	3	3	5	5	5	5	5	5	5	5	5	5	3	5
1	2	2	1	4	4	4	4	4	4	4	4	4	4	4	4	4	4	4	4	4	4	4	4	4	4	4	4	4	4	4	4	4	4	4	4	4	4	4	4	4	4	4
1	1	2	1	4	4	4	4	4	4	4	4	4	4	4	4	4	4	4	4	4	4	4	4	4	4	4	3	3	3	4	4	4	4	4	4	4	4	4	4	4	4	4
1	2	1	1	3	4	3	2	4	3	2	3	4	4	4	4	3	2	3	2	2	3	4	4	3	4	4	4	3	4	4	3	4	4	4	2	2	4	4	3	3	2	2
1	4	2	2	5	5	5	5	5	5	5	5	5	5	5	5	5	5	5	5	5	5	5	5	5	5	5	3	4	3	4	5	5	5	5	5	5	5	5	5	5	3	1
1	1	1	1	4	4	4	3	4	4	4	4	4	4	4	4	4	4	4	4	4	4	4	4	4	4	4	4	4	4	4	4	4	4	4	4	4	4	4	4	4	4	4
1	3	2	2	4	5	5	4	4	4	4	3	5	4	5	4	4	4	4	5	4	5	5	5	5	5	4	3	3	2	3	5	4	3	4	4	4	4	3	4	4	3	3
1	2	2	1	5	5	4	4	4	5	5	3	3	5	5	5	5	5	5	3	5	4	5	5	5	5	5	5	4	3	4	5	5	5	5	3	4	5	4	3	4	3	1
1	2	2	1	4	4	4	2	4	4	4	5	4	4	4	5	5	4	4	4	4	4	4	4	4	4	4	2	2	3	4	4	4	4	4	4	4	4	4	4	4	4	4
1	4	1	2	4	5	5	3	5	4	2	3	4	5	4	4	4	5	4	5	4	5	4	4	4	4	4	2	2	2	3	4	3	3	4	4	4	4	4	4	4	2	4
1	1	2	1	5	5	5	3	5	5	3	4	1	4	3	3	3	5	4	5	3	4	5	5	5	5	5	5	2	3	3	5	5	4	3	4	4	4	4	3	1	1	3
1	1	2	1	4	4	4	4	4	4	3	4	4	4	4	4	4	4	4	4	4	4	4	4	4	4	4	3	4	4	4	4	4	4	4	4	4	4	4	4	4	3	4
1	3	1	2	3	3	3	2	3	3	2	3	3	4	5	5	5	5	3	3	3	3	3	5	5	5	2	3	3	3	3	4	2	2	2	2	2	4	4	3	5	2	3
1	1	2	1	3	5	5	2	2	3	5	4	5	5	5	5	5	5	5	5	5	5	5	5	5	5	5	5	4	5	5	5	5	5	4	4	5	5	5	5	5	4	5
1	1	2	1	5	5	5	5	5	5	5	4	5	5	5	4	5	5	4	5	4	4	5	4	4	4	4	3	2	3	4	4	4	5	4	3	4	5	4	4	4	4	4
1	1	2	1	4	5	5	2	5	4	5	3	4	4	5	5	5	5	4	5	5	5	5	5	5	5	5	3	3	4	5	5	5	5	5	5	5	5	5	5	5	5	5
1	1	2	1	4	5	3	4	5	4	2	4	4	5	3	5	4	5	5	5	4	4	4	5	5	5	4	2	2	3	4	4	4	4	4	4	4	4	5	4	5	4	4
1	1	2	1	4	5	4	2	3	4	2	4	5	4	5	5	4	5	4	4	4	4	5	5	5	5	5	3	2	2	4	5	5	5	5	3	3	5	4	3	4	4	4
1	2	2	1	3	4	4	3	3	3	4	4	5	5	5	5	5	5	5	5	5	5	5	5	5	5	5	4	3	3	3	4	4	4	4	4	4	5	5	4	4	4	3
1	2	2	1	5	5	5	1	5	5	4	5	5	2	5	5	5	5	5	5	5	5	5	5	5	5	5	4	1	3	5	5	5	5	5	3	3	5	5	5	5	3	5
1	2	2	1	5	5	5	5	5	5	1	5	5	5	5	5	4	5	5	5	5	5	5	5	5	5	5	5	5	5	4	5	4	5	5	5	5	4	5	5	5	4	5
1	3	2	2	5	5	5	5	5	5	5	5	5	5	5	5	5	5	5	5	5	5	5	5	5	4	4	4	4	4	4	5	4	4	4	4	4	4	4	4	5	3	4
1	3	1	2	1	1	1	1	1	1	1	1	1	1	1	1	1	1	1	1	1	1	1	1	1	1	1	1	1	1	1	1	1	1	1	1	1	1	1	1	1	1	1
1	2	1	1	2	5	5	1	5	2	1	3	5	5	4	5	5	5	5	4	4	5	5	5	5	5	5	2	2	2	3	5	5	5	5	2	5	5	5	5	5	2	5
1	2	2	1	5	5	5	5	5	5	5	4	5	5	5	5	5	5	5	5	5	5	5	5	5	5	5	4	3	3	3	4	4	4	4	4	5	5	5	5	5	5	5
1	3	1	2	5	4	3	5	5	5	4	3	5	5	5	5	5	5	4	5	5	4	5	5	5	5	5	5	4	3	5	5	4	4	4	4	4	5	4	4	5	1	4
1	2	2	1	4	4	4	4	4	4	4	4	5	4	4	4	5	5	3	5	5	5	5	5	5	5	5	3	3	3	4	5	5	5	5	4	5	5	5	5	5	3	5
1	1	2	1	4	4	4	3	3	4	4	3	2	4	4	5	5	5	5	5	5	5	5	5	5	5	5	3	3	1	1	5	5	5	5	4	4	4	5	5	5	5	5
1	4	2	2	3	5	5	3	5	3	3	5	5	5	5	5	5	5	5	5	5	5	5	5	5	5	5	2	3	2	4	5	5	5	5	5	5	5	5	5	5	1	1
1	2	2	2	4	4	4	4	4	4	3	3	4	4	4	4	4	5	3	5	5	5	5	5	5	5	4	3	3	3	3	4	4	4	4	3	3	4	4	4	3	3	3
1	2	2	2	4	5	4	5	5	4	3	4	4	5	5	5	5	5	4	5	4	4	4	5	5	4	4	3	3	3	4	5	4	4	4	3	4	4	4	4	4	4	4
1	1	2	1	4	4	4	4	4	4	4	5	5	4	4	4	3	5	4	5	5	4	5	5	5	5	5	3	4	2	2	5	5	5	5	3	4	5	4	4	5	2	3
1	1	2	1	3	4	4	3	3	3	2	4	1	1	4	4	4	4	4	4	4	4	4	4	4	4	4	2	2	2	4	4	4	3	4	2	4	4	4	4	3	2	3
1	1	2	1	4	4	4	4	4	4	4	4	4	4	4	4	4	4	4	4	4	4	4	4	4	4	4	4	4	3	3	4	4	4	4	4	4	4	4	4	4	4	4
1	1	1	1	5	5	5	5	5	5	5	5	1	1	1	3	5	5	5	5	5	4	3	4	4	5	1	4	3	4	4	2	3	3	1	4	1	2	3	1	4	4	1
1	2	2	1	5	5	5	5	5	5	5	3	5	5	5	5	5	5	5	5	5	5	5	5	5	5	5	4	4	3	4	5	5	5	5	4	5	5	5	5	5	2	5
1	2	2	1	5	5	5	5	5	5	5	3	5	5	5	5	5	5	5	5	5	5	5	5	5	5	5	4	4	3	4	5	5	5	5	4	5	5	5	5	5	2	5
1	2	2	1	5	5	5	5	5	5	5	4	5	5	5	5	5	5	5	5	5	5	5	5	5	5	5	4	4	2	4	5	5	5	5	4	4	5	4	4	5	4	5
1	2	2	1	5	5	5	3	5	5	5	5	5	5	5	5	5	5	5	5	5	5	5	5	5	5	5	4	4	5	5	5	5	5	5	5	5	5	5	4	5	5	5
1	2	2	1	5	4	5	4	5	5	5	5	5	4	5	5	5	5	4	4	4	5	5	5	5	5	5	4	2	1	2	5	5	4	3	3	5	5	5	5	4	2	4
1	1	2	1	5	5	5	3	5	5	4	5	5	5	5	5	5	5	4	5	3	4	4	4	5	5	5	5	4	5	5	5	4	5	5	4	4	5	5	5	5	4	4
1	1	2	1	4	5	5	3	5	4	5	3	5	5	5	5	5	4	4	4	5	5	4	5	5	4	4	4	4	4	5	4	4	4	4	5	4	4	3	5	5	5	5
1	1	2	1	4	4	4	3	4	4	4	5	5	5	5	5	5	5	5	5	5	5	5	5	5	5	5	2	2	3	4	5	5	5	5	5	5	5	5	5	5	3	5
1	3	1	2	5	5	5	3	5	5	2	5	5	5	5	5	5	5	5	5	5	3	5	5	5	4	5	4	4	1	1	5	3	3	3	3	3	5	5	5	5	2	3
1	1	2	1	3	4	4	2	4	3	3	2	4	3	4	4	4	4	4	3	3	4	4	4	4	4	3	3	3	4	4	4	3	4	3	3	3	4	4	4	3	3	3
1	1	2	1	4	4	4	3	4	4	4	4	4	4	4	4	4	4	4	4	4	4	4	4	4	4	3	3	3	3	4	3	3	4	4	3	3	4	4	4	4	3	4
1	1	1	1	4	4	4	4	4	4	4	4	1	1	4	4	4	4	4	4	4	4	4	4	4	4	4	4	1	4	4	4	1	4	4	4	4	4	4	4	4	4	4
1	2	1	1	5	5	5	4	5	5	5	3	5	1	5	5	1	5	5	5	5	5	5	5	5	5	5	4	4	2	4	5	3	5	5	5	5	5	5	5	5	5	5
1	3	2	2	3	5	5	2	4	3	5	5	1	1	5	5	5	5	5	5	4	5	5	5	5	5	5	3	4	4	4	5	4	5	5	5	5	5	5	5	5	5	5
1	2	2	1	3	5	5	5	5	3	5	5	1	5	5	5	5	4	4	5	5	5	5	5	5	5	5	3	1	2	5	5	4	5	5	5	5	5	5	5	5	5	5
1	2	2	1	3	5	5	5	5	3	5	5	1	5	5	5	5	4	4	5	5	5	5	5	5	5	5	3	1	2	5	5	4	5	5	5	5	5	5	5	5	5	5
1	2	2	1	3	4	4	3	3	3	4	4	4	4	4	4	4	4	3	4	4	4	4	4	4	4	4	3	4	2	2	4	4	3	4	1	2	4	4	4	4	4	4
1	2	2	1	3	4	4	3	3	3	4	4	4	4	4	4	4	4	3	4	4	4	4	4	4	4	4	3	4	2	2	4	4	3	4	1	2	4	4	4	4	4	4
1	1	2	1	4	4	4	2	4	4	5	4	5	5	5	5	3	5	5	4	5	3	5	5	5	5	5	2	4	5	2	4	4	4	5	5	3	3	5	5	5	5	5
1	2	2	1	5	5	5	2	5	5	5	5	4	5	4	5	4	5	5	5	4	4	5	5	5	3	5	2	2	1	3	5	5	4	3	3	5	5	5	4	4	3	4
1	3	1	2	1	5	5	1	5	1	5	5	5	5	5	5	5	5	5	5	5	5	5	5	5	5	5	4	4	2	5	5	5	5	5	5	5	5	5	5	5	1	5
1	1	1	1	5	5	5	2	5	5	4	3	5	5	3	5	5	5	5	5	5	5	5	5	5	5	5	4	2	3	5	5	4	4	5	4	4	4	5	3	5	2	3
1	2	2	1	3	4	4	3	4	3	4	4	4	4	4	4	4	4	3	4	4	4	4	4	4	4	4	3	4	3	4	4	4	4	3	3	3	4	4	4	4	2	3
1	1	2	1	5	4	4	5	5	5	5	5	5	5	5	4	5	4	4	3	3	4	4	4	4	4	4	3	3	4	4	3	3	4	4	3	4	4	4	4	4	4	3
1	2	2	1	4	4	4	4	4	4	4	4	4	4	4	4	4	4	4	4	4	4	4	4	4	3	4	4	4	4	4	4	2	4	4	4	4	4	4	4	4	4	4
1	2	2	1	4	4	4	4	4	4	4	3	4	4	4	4	4	4	4	4	4	4	4	4	4	4	4	4	3	3	3	4	3	3	3	3	4	5	4	3	3	4	4
1	2	2	1	5	5	5	5	4	5	5	3	4	4	4	4	4	5	4	5	5	5	5	5	5	5	5	3	2	3	4	5	3	3	3	3	3	5	4	5	3	2	3
1	2	2	1	5	5	5	5	5	5	5	5	5	5	5	5	5	5	5	5	5	5	5	5	5	5	5	5	5	5	5	5	5	5	5	5	5	5	5	5	5	5	5
1	2	2	2	5	5	5	4	5	5	1	1	5	5	5	5	5	5	1	5	1	5	5	5	5	5	5	2	2	1	3	5	5	5	5	1	3	5	5	5	3	1	1
1	2	2	1	5	4	4	4	5	5	4	4	5	5	5	5	5	5	4	4	5	4	4	4	4	5	4	2	4	4	4	5	5	5	5	5	4	5	5	5	4	2	5
1	2	2	1	5	5	5	3	5	5	5	4	5	5	5	5	4	4	4	5	4	5	5	4	5	5	5	5	5	4	5	5	5	5	5	5	5	5	5	5	3	2	4
1	2	2	1	4	4	4	3	4	4	4	3	4	4	4	4	4	4	4	4	4	4	4	4	4	4	4	3	4	4	4	4	4	4	4	4	4	4	4	4	3	3	3
1	2	2	1	4	4	4	1	4	4	1	5	5	4	3	4	4	5	4	5	3	5	4	5	4	5	5	3	3	3	4	5	4	5	5	3	4	5	5	3	5	5	4
1	1	2	1	4	5	5	5	4	4	4	5	5	5	5	5	5	5	5	5	5	5	5	5	5	5	5	4	4	3	3	5	4	5	5	3	4	5	4	5	5	1	5
1	2	2	1	4	5	5	4	5	4	5	5	5	5	5	5	5	5	5	5	4	5	5	5	5	5	5	4	5	4	5	5	5	5	5	5	5	5	5	5	4	2	4
1	3	2	1	5	5	5	5	5	5	3	5	5	5	5	5	5	5	5	5	5	5	5	5	5	4	5	4	4	4	5	5	4	4	5	3	4	4	5	4	4	1	3
1	2	2	2	5	5	5	5	5	5	5	5	5	5	5	5	5	5	5	5	5	5	5	5	5	5	5	5	5	5	5	5	5	5	5	5	5	5	5	5	5	5	5
1	2	2	1	4	1	1	4	4	4	3	4	4	4	4	4	4	4	4	4	4	4	4	4	4	4	4	4	4	3	4	4	4	4	4	4	4	4	4	4	4	4	4
1	1	2	1	4	4	4	4	4	4	1	4	4	4	3	4	4	4	4	4	4	4	4	4	4	4	4	3	2	2	4	5	5	5	5	5	5	5	5	5	5	5	5
1	2	2	1	4	4	4	2	4	4	3	3	4	4	4	4	4	4	3	3	3	3	4	4	3	3	3	3	3	2	2	4	3	3	3	3	3	4	4	3	3	2	3
1	2	2	1	3	5	5	3	5	3	1	5	5	5	5	5	5	5	4	5	5	5	5	5	5	5	5	4	5	3	5	5	4	5	5	1	3	5	5	5	5	3	5
1	2	2	1	5	5	5	4	3	5	2	5	5	5	5	5	5	5	5	4	3	5	4	4	4	5	5	4	3	5	5	5	4	4	3	4	3	4	5	5	4	3	3
1	1	2	1	5	5	5	5	5	5	5	5	5	5	5	5	5	5	5	5	5	5	5	5	5	5	5	2	4	2	4	5	5	5	5	5	5	5	5	5	5	5	5
1	2	2	1	5	5	5	3	5	5	3	4	5	5	4	5	5	5	3	5	4	4	5	5	5	4	5	2	2	4	5	5	3	5	4	3	4	5	5	4	5	3	4
1	1	2	1	4	5	5	5	5	4	5	4	5	5	5	5	5	5	5	5	5	5	5	5	5	5	5	3	3	1	4	5	5	5	5	5	5	5	5	5	5	5	5
1	2	2	1	4	4	4	4	4	4	4	5	5	5	5	5	5	5	5	5	5	5	5	5	5	5	5	5	5	4	4	5	5	5	4	2	4	5	5	5	5	3	5
1	4	2	2	5	5	5	4	5	5	5	4	1	5	5	5	5	5	5	5	5	5	5	5	5	5	5	5	5	4	4	5	5	4	4	4	5	5	5	5	5	1	5
1	2	2	1	1	4	4	1	4	1	4	4	4	4	4	4	4	4	4	4	4	3	4	4	4	4	4	4	3	3	4	4	4	4	4	4	4	4	4	4	4	3	4
1	2	1	1	4	4	4	3	4	4	4	2	4	4	4	4	4	4	4	4	3	2	2	4	3	2	4	4	4	4	4	4	4	3	3	3	4	2	5	3	4	3	4
1	2	2	1	4	4	4	3	4	4	1	5	5	5	3	5	5	5	4	5	5	5	5	5	5	4	5	3	3	4	4	5	4	5	5	5	5	5	5	5	5	3	5
1	2	2	1	2	4	4	2	2	2	2	3	4	4	4	4	4	4	4	4	4	4	4	4	4	4	4	3	3	2	2	4	4	4	4	4	4	4	4	4	4	4	4
1	1	2	1	1	1	1	3	4	1	3	4	1	4	1	1	1	1	1	1	4	1	4	1	1	1	4	4	3	3	1	4	1	1	1	3	4	4	3	4	1	3	4
1	2	2	1	5	5	5	5	5	5	1	3	4	4	5	5	5	5	3	4	5	4	5	5	5	5	5	5	4	3	4	5	5	5	5	5	4	4	4	4	4	4	5
1	2	2	1	5	5	5	5	5	5	1	3	4	4	5	5	5	5	3	4	5	4	5	5	5	5	5	5	4	3	4	5	5	5	5	5	4	4	4	4	4	4	5
1	2	1	1	5	5	5	2	5	5	5	4	4	4	4	4	4	5	5	5	5	5	5	5	5	5	5	4	4	4	4	5	5	5	5	5	5	5	5	5	5	5	5
1	1	2	1	4	5	5	2	4	4	4	4	5	5	4	5	5	5	4	5	4	4	4	5	5	5	5	3	3	3	4	5	5	4	5	5	5	5	4	4	5	3	4
1	2	2	1	4	4	4	4	4	4	4	4	4	4	4	4	4	4	4	4	4	4	4	4	4	4	4	4	1	3	4	4	4	4	4	1	4	4	4	4	4	1	1
1	1	2	1	5	5	5	5	5	5	5	5	5	5	4	5	5	5	5	5	5	4	5	4	5	5	5	1	1	1	4	5	4	5	5	4	5	5	4	4	4	4	5
1	2	2	1	4	4	4	4	4	4	4	3	2	3	4	4	4	4	4	4	4	4	4	4	4	4	4	2	4	2	2	4	4	3	4	3	4	5	4	3	4	2	4
1	2	2	1	4	5	5	4	5	4	4	5	4	5	5	5	5	5	5	5	4	5	5	5	5	5	5	4	4	4	4	5	5	5	5	2	5	5	5	5	5	4	5
1	2	2	1	2	4	4	3	2	2	4	3	4	4	4	4	4	3	2	3	3	3	4	4	4	4	3	3	4	2	4	4	3	3	4	2	3	4	4	4	4	4	4
1	3	1	1	4	4	4	4	4	4	4	4	4	4	5	5	5	5	2	4	2	5	4	4	4	4	4	4	4	4	4	5	2	4	4	5	4	4	4	5	5	2	4
1	3	2	1	4	4	4	4	4	4	3	4	4	4	4	4	4	4	4	4	4	4	4	4	4	4	4	4	2	3	4	4	3	4	4	4	4	4	4	4	4	2	4
1	1	2	1	4	4	4	4	4	4	4	4	4	4	4	4	4	4	4	4	4	4	4	4	4	4	4	4	4	2	2	4	3	4	4	4	4	4	4	3	4	2	2
1	2	2	1	4	4	4	3	3	4	2	3	4	5	5	5	5	5	4	5	5	4	4	5	5	5	4	3	3	3	4	4	4	3	4	4	3	5	4	4	4	4	4
1	5	1	2	5	5	5	5	5	5	5	4	5	5	5	5	5	5	4	4	4	5	5	5	5	4	4	4	4	3	3	4	5	4	4	4	4	4	4	4	3	2	4
1	2	2	1	4	4	4	2	2	4	2	4	4	4	4	4	4	4	4	4	4	4	4	4	4	4	4	4	3	3	4	4	4	4	4	3	4	4	4	4	4	4	4
1	3	1	2	4	1	1	2	1	4	2	3	4	1	1	1	1	1	4	1	4	1	1	1	2	1	4	3	4	2	2	1	1	1	3	2	4	1	1	1	1	2	3
1	2	3	3	4	5	5	5	5	4	5	3	5	5	5	5	5	5	3	5	5	5	5	5	5	5	5	2	5	3	5	5	5	5	5	5	5	5	5	5	5	5	5
1	1	1	1	1	1	1	1	1	1	1	1	1	1	1	1	1	1	1	1	1	1	1	1	1	1	1	1	1	1	1	1	1	1	1	1	1	1	1	1	1	1	1
1	2	2	1	1	1	1	1	1	1	1	1	1	1	1	1	1	1	1	1	1	1	1	1	1	1	1	1	1	1	1	1	1	1	1	1	1	1	1	1	1	1	1
1	1	2	1	5	5	5	5	5	5	5	5	5	5	5	5	5	5	5	5	5	5	5	5	5	5	5	4	3	5	5	5	5	5	5	5	5	5	5	5	5	5	5
1	1	2	3	3	5	5	2	5	3	3	4	5	5	5	3	5	5	4	3	3	5	5	5	5	5	5	2	1	2	2	4	3	4	4	1	4	5	5	4	5	3	3
1	4	2	2	5	1	1	5	1	5	1	5	5	5	5	5	5	5	5	5	5	5	5	5	5	5	5	5	5	4	5	5	5	5	5	5	5	4	5	5	5	5	5
1	2	2	1	4	4	4	3	4	4	2	4	5	4	5	5	5	5	5	5	4	5	4	5	5	5	5	2	2	1	1	4	4	4	5	5	5	5	5	4	4	4	4
1	2	1	1	4	4	4	3	3	4	4	4	4	3	4	4	4	4	4	4	4	4	4	4	4	4	4	4	4	4	4	3	3	3	3	3	3	3	3	3	3	3	3
1	2	1	1	4	3	3	2	4	4	4	2	4	4	3	4	3	4	3	4	4	4	4	4	4	4	4	4	4	2	3	3	3	4	3	5	4	5	5	4	5	4	5
1	2	1	1	4	4	4	4	4	4	4	4	4	4	4	4	3	4	3	3	3	4	3	3	4	3	4	2	2	3	3	4	3	4	4	4	3	4	3	3	3	3	3
1	2	2	1	4	4	4	3	4	4	4	4	4	4	3	4	4	4	3	4	4	4	3	4	4	4	4	3	3	2	2	4	4	4	4	3	4	4	4	4	4	4	4
1	3	1	1	3	5	5	4	5	3	5	5	5	5	5	5	5	5	5	5	5	5	4	4	4	4	5	5	4	4	4	5	5	5	5	5	5	5	5	5	5	3	3
1	2	1	1	1	1	1	1	1	1	1	4	1	1	1	1	1	1	1	1	1	1	1	1	1	1	1	4	4	4	4	1	1	1	1	1	1	1	1	1	1	1	1
1	2	2	1	3	4	4	4	4	3	2	4	4	4	4	4	4	4	4	4	4	4	4	4	4	4	4	4	4	4	4	4	4	4	4	4	4	4	4	4	4	4	4
1	1	2	1	4	4	4	3	4	4	4	4	4	4	4	4	4	4	3	4	4	4	4	4	4	3	4	3	2	4	4	4	4	4	4	4	4	4	4	4	4	3	3
1	1	2	1	3	4	4	3	4	3	4	4	4	4	4	4	4	4	4	4	4	4	4	4	4	4	4	4	3	3	4	3	3	4	4	2	3	4	4	3	4	4	4
1	2	2	1	5	5	5	3	5	5	5	4	4	4	5	5	5	5	5	5	5	5	5	5	5	5	5	5	5	4	5	5	4	5	5	4	5	5	5	5	5	5	5
1	3	2	1	4	4	4	4	4	4	4	4	4	4	4	4	4	4	4	4	4	4	4	4	4	4	4	4	4	4	4	4	4	4	4	4	4	4	4	4	4	4	4
1	1	2	1	3	5	5	3	4	3	3	4	4	4	4	4	4	5	4	5	3	4	3	3	4	4	3	3	3	2	3	3	3	4	4	3	4	3	3	4	4	4	3
1	1	2	1	5	5	5	3	5	5	4	3	5	5	4	5	5	5	4	4	5	4	5	5	5	5	5	3	4	3	3	5	5	5	5	5	3	4	4	5	5	1	5
1	5	1	2	5	5	5	5	5	5	5	4	5	5	5	5	5	5	4	4	4	5	5	5	5	4	4	4	4	3	3	4	5	4	4	4	4	4	4	4	3	2	4
1	2	2	1	5	5	3	5	5	5	5	5	5	5	5	5	5	5	5	5	5	5	5	5	5	5	5	3	2	2	4	5	5	5	5	5	5	5	5	5	5	5	5
1	2	2	1	4	4	4	4	3	4	2	4	4	4	4	4	4	4	3	4	4	4	4	4	4	4	4	4	3	2	4	4	4	3	4	3	4	4	4	4	3	2	3
1	2	2	1	5	5	5	4	5	5	3	3	4	5	5	5	5	5	5	4	5	5	5	5	5	5	5	4	2	2	2	5	4	4	4	5	4	5	5	5	4	3	4
1	3	2	1	5	5	5	5	5	5	5	5	5	5	4	5	5	5	4	5	5	4	4	4	4	4	5	4	2	4	4	5	5	5	5	4	4	5	5	5	4	3	4
1	2	1	1	5	5	5	3	5	5	5	5	5	5	5	5	5	5	5	5	5	5	5	5	5	5	5	4	3	2	4	5	5	5	5	5	5	5	5	5	5	5	5
1	2	2	2	5	5	5	5	5	5	1	4	5	4	5	5	5	5	4	5	5	5	5	5	5	5	5	3	2	3	5	5	5	5	5	5	5	5	5	5	5	3	5
1	1	2	1	5	5	5	5	5	5	4	2	4	3	5	5	5	5	3	5	5	5	5	3	5	5	1	4	5	4	5	3	5	3	5	3	3	4	3	5	5	1	5
1	2	2	1	2	4	4	2	4	2	4	4	5	5	5	5	5	5	5	5	4	5	5	5	5	5	4	4	4	4	4	5	5	5	5	5	4	5	5	5	5	2	3
1	2	2	2	3	4	4	2	4	3	4	4	1	4	4	4	4	4	2	4	1	4	4	4	4	4	4	3	1	4	4	4	4	4	4	3	3	4	4	4	4	4	4
1	2	2	1	5	5	5	5	5	5	4	3	5	5	5	5	5	5	3	5	4	5	5	5	5	5	5	4	4	3	4	5	4	4	5	3	5	5	4	5	3	3	4
1	2	2	1	4	5	4	3	5	4	4	4	5	5	5	5	4	5	4	4	4	5	4	5	5	5	5	4	4	3	4	5	5	4	5	4	4	5	5	4	4	3	4
1	1	2	1	5	4	4	3	5	5	3	3	4	5	5	4	4	4	3	4	3	5	5	4	5	4	5	2	4	3	5	4	3	5	3	3	4	4	3	2	5	4	4
1	2	2	2	4	5	5	5	4	4	5	4	5	5	5	5	5	5	4	5	4	5	5	5	5	5	5	4	3	2	4	5	5	5	5	3	5	5	4	5	5	1	4
1	2	1	1	4	4	4	4	4	4	4	3	4	4	4	4	4	4	4	4	4	4	4	4	4	4	4	4	4	4	4	4	4	4	4	4	4	4	4	4	4	4	4
1	2	1	1	4	4	4	4	4	4	4	3	4	4	4	4	4	4	4	4	4	4	4	4	4	4	4	4	4	4	4	4	4	4	4	4	4	4	4	4	4	4	4
1	1	2	1	4	4	4	2	4	4	1	4	4	4	4	4	4	4	4	3	4	4	4	4	4	4	4	4	3	1	2	4	4	4	4	4	4	4	4	4	4	4	4
1	4	1	2	4	4	4	4	4	4	4	4	4	4	4	4	4	4	4	4	4	4	4	4	4	4	4	3	2	2	3	4	4	4	4	3	4	4	4	4	4	3	4
1	4	2	2	5	5	5	5	5	5	5	4	3	4	4	3	3	5	3	5	5	5	5	5	5	3	5	2	3	2	2	5	3	4	5	4	4	5	5	3	3	2	2
1	4	1	2	5	5	5	5	5	5	5	4	4	5	4	5	5	5	5	4	4	5	5	5	4	4	4	4	4	4	4	4	4	5	4	4	5	5	5	5	5	2	4
1	2	2	1	5	5	5	2	5	5	3	4	5	5	5	5	5	4	4	4	4	5	5	5	5	5	3	4	3	3	4	5	5	5	5	4	4	5	5	5	4	1	3
1	4	1	2	4	4	4	4	4	4	4	4	4	4	4	4	4	4	4	4	4	4	4	4	4	4	4	3	2	2	3	4	4	4	4	3	4	4	4	4	4	3	4
1	2	2	1	4	4	4	4	4	4	3	4	5	4	4	4	5	5	5	4	4	4	4	5	5	5	5	3	3	4	4	4	4	4	4	3	4	4	4	4	4	3	3
1	2	2	2	4	4	4	4	4	4	3	3	4	5	5	5	5	5	5	5	5	5	5	5	5	5	5	5	4	4	3	5	4	5	5	4	5	4	4	4	4	3	4
1	2	1	1	5	3	5	2	5	5	4	4	5	5	5	5	5	4	4	4	4	5	5	4	5	5	5	3	3	3	5	4	4	4	4	3	3	4	3	3	4	4	4
1	2	1	1	5	5	5	4	4	5	4	5	5	5	5	5	5	5	5	5	4	5	5	5	5	5	5	4	4	3	4	4	3	4	5	3	4	5	5	5	4	3	5
1	2	2	1	5	5	5	5	5	5	5	5	5	5	5	5	5	5	5	5	5	5	5	5	5	5	5	2	2	1	3	5	5	5	5	5	5	5	5	5	5	3	5
1	4	1	2	4	4	4	4	4	4	3	3	4	3	3	4	4	5	4	5	5	5	5	5	5	5	5	2	3	2	3	5	5	4	4	4	4	5	4	5	4	3	4
1	2	1	1	4	5	5	3	5	4	3	5	5	5	4	4	5	5	3	3	4	4	4	4	3	4	4	3	1	4	3	4	3	4	5	5	4	3	4	4	4	5	3
1	1	1	1	4	4	4	4	4	4	4	4	4	4	4	4	4	4	4	4	4	4	4	4	4	4	4	3	3	4	4	4	4	4	4	4	4	4	4	4	4	2	4
1	1	2	1	4	4	4	4	4	4	4	5	5	5	5	5	5	5	5	5	5	5	5	4	4	4	4	5	5	3	5	5	5	4	4	4	4	4	4	4	4	4	4
1	1	1	1	4	5	5	5	4	4	4	5	5	4	5	5	5	4	5	5	5	4	5	5	4	4	4	5	4	2	5	5	5	4	5	3	5	5	5	5	5	5	5
1	1	1	1	4	4	4	3	3	4	4	3	4	4	4	4	4	4	3	3	3	3	4	4	4	3	4	4	4	4	3	4	3	3	3	3	3	3	4	4	4	3	4
1	2	2	1	4	4	4	4	4	4	4	5	5	5	5	5	5	5	5	5	5	5	5	5	5	5	5	5	4	4	4	5	5	5	5	5	5	5	5	5	5	5	4
1	3	2	2	4	4	4	4	3	4	2	4	4	4	4	4	4	4	4	4	4	4	4	4	4	4	4	4	4	4	4	4	4	4	4	4	4	4	4	4	4	2	4
1	4	2	1	4	4	4	4	4	4	4	4	4	5	4	4	5	4	4	4	4	5	4	5	5	4	2	2	2	2	2	4	4	4	4	4	4	4	4	4	3	2	4
1	1	2	1	1	1	1	3	1	1	1	1	1	1	1	1	1	1	1	1	1	3	1	1	1	2	1	1	1	1	1	1	3	3	1	1	3	1	1	1	1	3	3
1	1	2	1	5	5	5	5	5	5	5	4	5	5	5	5	5	4	5	4	4	4	5	5	5	5	5	5	5	5	5	4	4	5	5	5	5	5	5	5	5	5	5
1	2	2	1	3	5	5	2	3	3	5	4	5	5	5	5	4	5	4	5	5	5	5	5	5	5	5	4	2	2	2	5	5	4	4	4	5	5	4	4	3	2	3
1	2	2	1	3	5	5	2	3	3	5	4	5	5	5	5	4	5	4	5	5	5	5	5	5	5	5	4	2	2	2	5	5	4	4	4	5	5	4	4	3	2	3
1	1	2	1	5	5	5	5	5	5	2	4	5	5	5	5	5	5	3	5	5	5	5	5	5	4	5	3	3	2	2	5	5	5	5	2	3	5	4	5	5	2	4
1	1	1	1	4	4	4	4	4	4	4	4	4	4	4	4	4	4	4	4	4	4	4	4	4	4	4	4	4	4	4	4	4	4	4	4	4	4	4	4	4	4	4
1	2	2	1	4	4	4	3	4	4	3	4	4	4	4	4	4	4	4	4	4	4	4	4	4	4	4	3	4	3	4	4	4	4	4	3	4	4	4	4	4	3	4
1	4	1	2	5	5	5	5	5	5	5	5	5	5	5	5	5	5	5	5	5	5	5	5	5	5	5	5	5	5	5	5	5	5	5	5	5	5	5	5	5	1	5
1	1	2	1	5	5	5	1	5	5	1	5	5	5	5	5	5	5	4	4	5	5	5	5	5	5	5	4	4	2	4	5	5	5	5	4	5	5	4	5	5	5	5
1	1	2	1	4	4	4	3	4	4	4	5	5	4	5	5	5	5	4	5	5	4	4	5	5	5	4	4	4	3	5	4	3	4	3	3	4	5	5	5	5	4	4
1	1	2	1	4	4	4	4	5	4	5	4	4	4	4	4	4	4	4	4	4	4	4	4	4	4	4	4	4	4	4	4	4	4	4	4	4	4	4	4	4	4	4
1	1	2	1	3	4	4	4	5	3	5	4	4	4	4	4	4	4	4	4	3	4	4	4	3	4	3	3	4	4	4	4	4	4	3	3	4	4	4	3	4	4	3
1	2	2	1	4	5	5	3	4	4	4	4	5	2	4	5	5	5	4	5	4	5	5	5	5	5	5	4	4	2	4	5	4	5	5	4	5	5	5	4	4	3	3
1	1	2	1	5	5	5	4	4	5	3	3	5	5	5	5	5	5	4	5	5	5	5	5	5	5	5	3	2	2	5	5	5	4	5	5	5	4	4	5	5	5	5
1	2	2	1	4	4	4	2	3	4	3	3	3	4	5	3	2	4	4	4	3	4	4	4	4	4	4	4	3	3	3	4	4	4	3	3	3	4	4	3	3	2	3
1	2	2	1	4	4	4	3	3	4	3	4	4	4	4	4	4	4	4	4	4	4	4	4	4	4	4	3	3	3	4	4	4	4	4	3	4	4	4	3	4	2	3
1	3	2	2	5	5	5	4	4	5	5	5	5	5	5	5	5	5	5	5	5	5	5	5	5	5	5	4	4	4	5	5	5	5	5	5	5	5	5	5	5	5	5
1	2	1	1	4	3	3	4	4	4	4	4	4	4	4	4	4	4	4	4	3	4	4	4	1	4	3	3	3	3	4	5	5	5	5	5	5	5	5	5	5	5	5
1	2	1	1	5	5	5	3	3	5	3	4	3	5	5	5	5	4	3	5	5	5	5	5	5	5	5	3	3	3	4	4	4	4	5	5	4	5	5	4	5	2	3
1	2	2	1	4	4	4	4	4	4	4	4	4	4	4	4	4	4	4	4	4	4	4	4	4	4	4	2	2	2	2	4	4	4	4	3	4	4	4	4	4	2	3
1	3	1	1	4	4	4	2	4	4	4	4	4	4	4	4	4	4	4	4	4	4	4	4	4	4	4	2	2	2	1	4	4	4	4	3	3	4	4	4	4	2	4
1	1	2	1	4	5	5	4	2	4	2	5	5	4	5	5	5	5	4	5	4	5	5	5	5	5	5	4	4	3	5	4	4	4	5	3	4	5	5	5	5	4	4
1	3	2	1	2	5	5	4	3	2	1	5	5	5	5	5	5	5	5	5	5	5	5	5	5	5	5	4	4	4	4	5	5	4	5	4	4	5	5	5	5	3	3
1	2	2	1	4	5	5	4	5	4	5	4	4	5	5	5	5	5	5	5	5	5	5	5	5	5	5	5	5	3	4	5	5	4	5	4	5	5	5	4	4	3	4
1	3	2	1	5	4	5	5	5	5	3	4	5	4	4	5	4	5	4	5	5	5	5	5	5	5	5	4	4	3	3	5	3	4	4	2	4	5	3	4	4	2	4
1	3	2	1	5	5	5	5	5	5	5	5	5	5	5	5	5	5	5	5	5	5	5	5	5	5	5	5	5	5	5	5	5	5	5	5	5	5	5	5	5	5	5
1	2	2	1	3	5	5	4	4	3	2	5	4	3	4	5	3	5	5	5	5	5	5	5	5	5	5	2	2	2	3	5	5	5	5	4	5	4	4	5	3	2	3
2	2	2	1	5	5	4	5	4	5	5	4	5	5	5	5	5	5	5	4	5	5	5	5	5	4	5	5	5	3	3	5	5	5	4	3	3	5	5	5	5	5	5
2	2	2	1	5	5	5	4	3	4	5	4	5	5	5	5	5	5	5	5	4	5	5	5	5	5	5	5	5	3	4	5	5	5	5	4	5	5	5	4	5	5	5
2	2	2	1	5	5	5	4	3	4	5	4	5	5	5	5	5	5	5	5	4	5	5	5	5	5	5	5	5	3	4	5	5	5	4	5	5	5	5	5	5	5	5
2	2	1	1	5	5	5	5	5	5	1	5	5	5	5	5	5	5	5	5	5	5	5	5	5	5	5	5	5	5	5	5	5	5	5	5	5	5	5	5	5	5	5
2	2	1	1	2	5	5	5	5	5	5	5	5	5	5	5	5	5	5	5	5	5	5	4	5	5	5	5	5	5	5	5	4	5	5	4	5	5	5	4	5	5	5
2	1	1	1	3	5	5	4	2	1	3	5	5	5	5	5	5	5	5	5	5	5	5	5	5	5	5	5	5	5	5	5	5	5	5	5	5	5	5	5	5	5	5
2	2	2	1	4	5	5	4	3	3	5	5	4	5	5	5	5	5	5	5	5	5	5	5	5	5	5	5	2	3	5	5	5	5	5	5	4	5	5	5	5	5	5
2	2	2	1	5	5	5	5	5	5	5	5	5	5	5	5	5	5	5	5	5	5	5	5	5	5	5	5	5	5	5	5	5	5	4	5	4	5	5	4	5	4	3
2	2	2	1	4	4	4	4	4	4	4	5	4	5	5	5	5	5	4	5	5	5	5	4	5	5	5	5	5	5	5	5	5	5	4	5	4	5	5	4	4	4	4
2	2	2	1	5	5	5	5	4	5	5	5	5	5	5	5	5	5	5	5	5	5	5	5	5	5	5	5	5	5	5	5	5	5	4	5	4	5	5	4	5	5	5
2	2	2	1	4	5	5	4	4	4	4	4	4	4	4	4	4	5	5	5	4	4	4	4	4	4	4	4	4	4	4	4	4	4	4	4	4	4	4	4	4	4	4
2	2	2	1	5	5	5	5	4	5	5	5	1	1	5	5	5	5	4	3	5	5	5	5	5	5	5	5	4	3	5	5	5	5	5	4	5	5	5	5	5	4	5
2	2	2	1	4	4	5	5	3	3	5	5	1	1	5	5	5	5	2	3	4	5	5	5	5	5	5	5	3	3	5	5	5	5	5	4	4	3	4	5	5	5	5
2	2	2	1	4	4	4	3	3	2	5	5	5	5	5	5	4	5	3	5	5	5	4	5	5	4	5	4	4	4	5	5	4	4	4	4	5	5	4	5	5	5	4
2	2	2	1	5	5	5	5	4	4	3	4	4	5	5	5	5	5	5	5	5	5	5	5	5	5	5	5	3	2	4	5	5	5	5	5	5	5	5	5	5	5	4
2	2	1	1	4	4	4	4	4	4	4	5	5	5	5	5	5	5	5	5	5	5	5	5	5	5	5	5	1	3	1	5	5	5	5	5	5	5	5	5	5	5	5
2	2	1	1	4	4	3	4	3	3	5	4	3	3	5	5	5	4	4	4	5	4	3	3	5	5	4	3	4	3	5	5	4	4	4	3	3	3	3	4	4	4	5
2	2	1	1	4	5	5	4	4	4	5	4	5	5	5	5	5	5	5	4	4	5	5	5	5	5	5	5	4	3	5	5	5	5	5	4	5	4	4	5	4	4	5
2	2	1	1	5	5	5	5	5	5	5	5	5	5	5	5	5	5	5	5	5	5	5	5	5	5	5	5	5	5	5	5	4	5	5	4	5	5	5	5	5	5	5
2	2	1	1	4	4	4	4	4	4	5	4	4	4	5	4	5	5	5	4	4	4	5	4	5	4	4	5	4	4	5	5	4	3	3	4	4	5	5	4	5	5	4
2	2	2	1	4	5	5	5	4	4	5	3	4	4	4	3	5	4	4	4	4	5	5	5	5	5	4	4	4	3	3	4	4	4	4	4	3	4	3	3	4	3	4
2	2	1	1	5	5	5	3	3	5	5	5	5	5	5	5	5	5	5	5	5	5	5	5	5	5	5	5	3	3	5	5	3	5	5	5	5	5	5	5	5	5	5
2	2	2	1	4	5	5	5	4	4	5	5	1	5	5	5	5	5	4	5	4	5	5	5	4	5	5	5	2	3	4	5	5	4	5	2	5	5	4	5	5	5	5
2	2	1	1	4	5	4	5	5	4	4	4	5	4	5	4	5	5	5	5	4	4	5	5	4	5	5	5	5	5	5	5	4	5	4	4	5	4	5	4	5	4	5
2	2	1	1	5	5	5	4	5	5	3	3	5	5	5	5	5	5	5	5	5	4	4	3	5	5	4	5	5	4	5	5	5	4	2	3	4	5	5	5	5	4	5
2	1	1	1	3	4	4	3	4	3	4	4	4	4	3	4	5	4	4	4	3	4	4	3	4	4	4	4	4	2	3	4	4	4	3	4	5	4	4	5	4	4	4
2	2	1	1	2	4	4	4	4	4	4	3	4	4	4	4	5	4	4	4	4	4	4	4	4	4	4	4	4	4	4	4	4	4	4	4	4	4	4	4	4	4	4
2	2	1	1	4	4	4	3	4	4	5	3	4	4	5	5	5	4	4	4	4	5	5	4	5	5	5	5	5	4	4	5	5	4	5	4	5	5	4	4	4	5	5
2	2	2	1	4	5	5	4	3	3	3	4	5	5	5	5	5	5	5	5	5	5	4	5	5	5	4	4	4	4	4	4	5	4	4	4	4	4	4	4	4	4	4
2	2	2	1	4	4	4	1	1	1	4	4	4	4	3	4	4	4	4	4	4	3	4	4	3	4	4	4	4	4	4	4	4	4	3	4	4	3	4	4	3	4	4
2	2	1	1	4	5	5	5	5	4	5	5	5	4	5	5	5	5	5	4	4	5	5	4	5	5	5	5	4	5	4	4	4	4	4	4	5	5	5	5	4	5	5
2	2	2	1	4	4	4	4	4	4	4	3	5	4	4	3	5	5	4	5	3	5	5	5	5	5	5	5	3	4	4	5	5	5	4	4	3	4	4	5	4	4	4
2	2	2	1	4	4	4	3	4	3	4	4	2	5	4	3	4	4	3	4	4	4	4	4	4	4	4	4	4	4	3	3	3	3	4	4	3	3	4	2	3	3	3
2	2	2	1	4	4	4	4	4	4	4	3	3	4	4	4	4	4	4	5	4	4	4	4	4	4	4	4	4	4	4	4	4	4	4	4	4	4	4	4	4	4	4
2	2	2	1	5	5	5	5	3	4	5	5	4	5	5	5	5	5	5	5	5	5	5	5	5	5	5	4	4	4	4	5	5	5	5	5	5	5	4	5	4	5	5
2	2	2	1	4	4	4	4	3	3	5	5	5	5	5	5	5	5	5	5	5	5	5	5	5	5	5	4	4	4	4	5	5	5	5	5	5	5	5	5	5	5	5
2	2	2	1	5	4	4	3	5	4	5	5	5	5	5	5	5	5	5	5	4	4	4	5	5	4	5	3	2	4	5	4	3	4	4	4	3	4	4	4	4	4	4
2	2	2	1	5	5	5	4	4	4	5	5	5	5	5	5	5	5	5	5	5	5	5	5	5	5	5	5	2	4	5	5	4	4	4	3	3	2	3	4	3	3	4
2	2	2	1	3	4	4	3	3	3	5	3	2	4	4	4	5	5	4	4	3	5	5	5	5	5	5	4	3	3	3	4	4	4	3	3	3	4	4	3	4	5	5
2	2	2	1	3	4	4	3	3	3	5	3	2	4	4	5	5	5	4	4	3	5	5	5	5	5	5	4	3	4	4	4	4	4	3	3	3	4	4	3	3	3	3
2	1	2	1	5	5	5	4	3	3	5	5	5	5	5	5	5	5	5	5	5	5	5	5	5	5	5	5	1	5	5	4	2	3	3	2	4	5	3	4	3	3	3
2	2	1	1	4	4	4	4	3	3	3	4	4	4	4	4	4	5	3	3	4	4	4	4	4	4	4	4	3	4	4	4	4	4	4	2	4	4	4	4	4	4	4
2	2	2	1	5	5	5	5	3	3	4	5	5	5	5	5	5	5	5	4	4	5	5	5	5	5	5	5	4	4	5	5	5	5	5	2	5	5	4	4	5	5	5
2	2	2	1	5	5	5	5	5	5	5	5	4	5	4	5	5	5	5	4	4	5	5	4	5	5	4	4	5	5	4	5	4	4	4	4	5	5	4	4	3	3	3
2	2	2	1	4	5	5	5	3	4	4	4	4	5	5	5	5	5	4	5	4	5	4	5	5	5	5	4	4	5	4	5	4	4	5	4	4	4	4	5	4	5	5
2	2	2	1	3	4	4	3	3	3	4	5	5	5	5	5	5	5	5	5	5	5	5	5	5	5	5	4	2	3	4	4	4	4	4	5	5	5	5	5	5	5	5
2	2	2	1	3	4	4	4	3	3	4	4	5	5	5	5	5	5	4	4	4	5	5	4	5	5	5	5	4	4	4	4	4	4	4	4	4	4	4	4	4	4	4
2	2	2	1	5	5	5	5	3	3	4	5	5	5	5	5	5	5	4	4	5	5	5	5	5	5	5	4	4	3	4	5	5	4	4	4	5	5	5	5	4	4	4
2	2	1	1	4	4	4	4	3	3	3	4	5	5	5	5	5	5	5	5	4	5	5	5	5	3	5	5	3	3	3	4	3	3	4	4	3	3	3	3	3	3	3
2	2	2	1	5	5	5	5	4	3	5	5	5	5	5	5	5	5	4	4	4	5	5	5	5	4	5	4	4	4	4	5	5	5	5	4	5	5	5	5	4	4	4
2	2	2	1	5	4	5	5	3	3	5	5	5	5	5	5	5	5	5	5	5	5	5	5	5	5	5	5	4	3	5	5	4	5	5	5	4	4	4	4	5	5	5
2	2	2	1	4	4	4	4	2	3	1	3	4	5	4	5	4	5	4	5	3	5	4	5	5	5	5	3	3	3	4	4	4	5	3	3	4	3	4	4	3	3	4
2	2	2	1	4	5	5	4	3	4	5	4	5	5	5	5	5	5	4	5	3	5	4	5	5	5	4	4	3	3	4	5	4	5	5	3	4	5	3	4	3	4	5
2	2	2	1	5	5	5	5	3	5	3	3	5	5	5	5	5	4	4	4	3	5	5	3	4	2	2	5	3	3	3	4	4	5	5	3	5	4	4	5	5	5	3
2	2	1	1	4	4	5	3	3	2	3	3	4	5	5	2	5	4	3	4	3	2	3	4	5	5	4	4	4	5	4	4	5	4	4	3	2	4	2	5	5	5	5
2	2	2	1	4	5	5	5	4	4	2	4	4	5	4	5	5	5	4	4	4	4	4	5	5	4	5	4	5	4	5	4	4	5	5	4	4	4	5	5	4	4	4
2	1	2	1	4	4	4	4	5	4	4	5	4	5	4	5	5	5	5	5	4	4	4	5	5	5	5	4	5	4	5	5	5	5	4	4	5	5	4	5	5	5	5
2	2	2	1	4	4	4	4	4	4	4	4	4	4	4	4	5	5	2	5	4	4	4	4	4	4	4	4	4	4	4	4	4	4	4	3	4	4	4	4	4	4	4
2	2	2	1	4	4	4	4	4	4	4	4	4	4	4	4	5	5	2	5	4	4	4	4	4	4	4	4	4	4	4	4	4	4	4	3	4	4	4	4	4	4	4
2	2	2	1	3	5	5	5	3	3	5	4	2	5	4	3	5	5	4	4	4	4	5	5	5	5	5	4	4	3	4	5	4	4	4	4	4	4	4	4	4	4	4
2	2	1	1	5	4	5	5	3	3	5	5	5	5	4	5	5	5	4	5	5	4	4	4	5	5	5	4	4	5	5	4	4	4	4	4	4	4	4	4	4	4	4
2	1	2	1	3	5	5	5	3	3	5	4	2	5	4	3	4	5	4	4	4	5	5	5	5	5	5	4	4	3	4	4	4	4	4	4	4	4	4	4	4	4	4
2	2	2	1	4	4	5	4	3	4	5	3	4	4	4	4	5	4	5	5	4	5	5	5	5	5	5	5	5	4	4	4	4	4	4	4	4	4	4	4	4	4	4
2	1	1	1	5	5	5	5	5	5	3	4	4	5	5	5	5	5	4	4	4	5	5	4	4	4	4	5	3	3	5	4	4	5	4	4	4	5	5	3	4	4	4
2	2	2	1	3	4	4	4	4	4	4	3	3	5	5	5	5	4	4	4	4	4	4	4	4	4	4	4	4	4	4	4	3	3	3	3	3	4	3	4	3	3	3
2	2	2	1	1	1	1	1	1	1	1	4	2	1	1	1	1	1	1	1	1	1	1	1	1	1	1	1	2	4	4	1	1	1	1	1	1	1	1	4	1	1	4
2	2	2	1	3	2	5	2	3	4	5	5	5	5	5	5	5	5	5	5	5	5	5	5	5	5	5	5	5	2	5	5	5	5	5	5	5	5	5	5	5	5	5
2	2	2	1	4	4	4	4	4	4	4	4	4	4	4	4	4	5	5	5	5	5	5	5	5	5	5	4	4	5	5	5	4	4	4	4	5	5	5	4	4	4	5
2	1	1	1	3	5	5	3	3	3	4	5	5	5	4	4	4	5	5	5	4	4	4	5	5	5	4	5	5	5	4	5	4	4	4	4	5	4	4	3	3	4	4
2	2	1	1	5	5	5	5	5	4	4	5	2	5	5	5	5	5	5	5	5	5	5	5	4	5	3	5	3	4	4	4	4	4	5	5	5	5	5	5	4	4	4
2	2	2	1	5	5	5	5	3	3	4	4	2	5	4	4	5	5	5	5	3	5	5	5	5	5	5	5	5	3	3	4	5	5	4	4	5	4	4	5	4	4	5
2	2	2	1	5	5	5	5	3	3	4	4	4	5	4	4	5	5	5	4	4	4	5	5	4	5	5	5	5	4	4	4	5	5	4	4	4	5	5	4	4	4	5
2	1	1	1	1	5	5	5	3	3	5	3	5	5	5	5	5	5	5	5	5	5	5	5	5	5	5	5	4	4	4	5	5	5	5	5	5	5	5	5	#NULL!	5	5
2	2	2	1	4	4	4	4	4	4	5	4	2	4	4	4	5	5	5	5	5	5	5	5	5	5	1	4	4	4	4	4	4	4	4	3	3	3	3	3	3	3	4
2	2	2	1	4	4	4	4	3	4	5	4	2	4	4	4	5	5	4	4	5	5	5	5	5	5	4	4	4	4	4	4	4	4	3	3	3	3	4	5	3	3	4
2	2	2	1	5	5	5	5	3	5	5	3	1	1	1	1	3	5	5	5	5	5	5	5	5	3	5	4	2	4	4	4	3	3	3	3	3	5	5	4	4	4	4
2	2	2	1	4	4	3	4	4	3	5	2	4	4	4	4	5	4	3	3	4	4	4	4	4	4	4	4	4	4	4	4	4	3	4	4	4	4	5	5	5	5	5
2	1	2	1	4	4	3	4	4	3	5	3	4	4	4	4	5	4	3	3	4	4	4	4	4	4	4	4	4	4	4	4	4	3	4	4	4	4	5	5	5	5	5
2	1	2	1	4	4	4	4	4	4	5	4	3	4	4	4	5	#NULL!	5	5	5	5	5	5	5	5	5	4	4	3	4	5	5	5	5	5	5	5	5	5	5	5	5
2	2	1	1	3	3	3	3	3	3	3	2	4	4	4	5	5	5	5	5	5	5	5	5	5	5	5	4	4	4	4	3	3	3	3	3	3	3	3	3	3	3	3
2	2	2	1	5	5	5	5	5	5	5	5	5	5	5	5	5	5	5	5	5	5	5	5	5	5	5	4	4	3	5	4	4	3	4	3	5	5	5	3	4	4	3
2	2	2	1	4	4	4	4	4	4	4	3	5	4	4	5	5	5	4	4	3	5	5	5	5	5	4	5	3	4	4	5	5	2	4	2	3	4	4	5	3	2	2
2	2	2	1	5	5	5	5	5	5	5	3	5	5	5	5	5	5	5	5	5	5	5	5	5	5	5	5	5	5	5	5	3	5	5	5	5	5	5	5	5	5	5
2	2	2	1	4	4	4	4	4	4	4	4	4	5	5	5	5	5	5	5	5	5	5	5	5	5	5	5	5	5	5	5	5	5	5	5	5	5	5	5	5	5	5
2	2	2	1	5	5	5	5	3	5	5	2	1	1	4	5	5	5	5	4	5	5	5	5	5	5	4	5	4	5	3	5	5	5	5	5	5	5	5	5	5	2	3
2	2	2	1	4	4	4	4	4	4	4	5	5	5	5	5	5	5	5	4	4	5	5	5	5	4	5	5	5	5	5	5	5	5	5	5	5	5	5	5	5	5	5
2	2	2	1	4	5	5	5	4	4	5	4	5	5	4	5	5	5	5	5	4	5	5	5	5	5	5	5	1	1	1	5	4	4	4	4	4	4	4	4	4	4	4
2	2	2	1	3	4	5	5	4	3	4	3	4	3	5	5	3	5	4	4	4	5	5	5	5	5	5	3	4	3	3	4	4	4	4	4	4	3	3	4	4	4	4
2	2	2	1	3	4	5	5	4	3	5	3	4	3	3	4	4	4	4	3	3	4	4	5	5	4	4	4	4	4	4	3	3	4	4	4	5	5	4	4	4	4	4
2	2	1	1	4	5	5	5	4	4	4	4	4	5	5	5	5	5	5	5	5	5	5	4	5	5	5	4	4	4	5	5	5	5	5	4	4	4	3	4	5	5	5
2	2	2	1	5	5	5	5	2	3	3	3	4	5	4	5	5	4	4	4	3	4	5	5	5	5	4	4	4	3	5	4	4	3	4	3	4	3	4	5	3	3	5
2	2	2	1	4	4	4	4	3	4	4	4	4	4	5	4	4	4	3	4	3	4	4	4	5	5	3	4	3	3	4	3	3	3	4	4	3	3	4	4	3	3	3
2	2	2	1	3	4	4	4	3	3	4	4	4	3	4	4	4	5	5	4	5	5	5	5	5	4	5	4	4	4	3	5	4	4	5	4	5	5	3	5	4	4	4
2	2	2	1	3	4	4	4	3	3	4	4	4	4	4	4	5	4	3	4	4	4	5	5	5	5	4	4	3	3	4	4	4	5	4	4	5	5	4	5	4	4	5
2	2	2	1	3	4	4	4	3	3	5	3	4	4	4	4	4	4	3	4	4	4	4	4	4	4	4	4	3	3	4	4	3	4	4	3	4	3	4	4	3	3	4
2	2	2	1	4	4	5	5	4	4	4	4	4	4	3	5	5	5	4	5	5	4	5	4	5	5	5	4	4	5	5	4	4	5	5	5	5	4	4	5	5	5	5
2	2	2	1	5	5	5	5	4	4	5	4	5	5	5	5	5	5	5	5	5	5	5	5	5	5	5	5	4	3	4	4	4	4	4	4	4	4	5	5	5	5	5
2	2	2	1	4	4	4	4	4	4	4	4	5	5	5	5	5	5	5	5	5	5	5	5	5	5	4	5	4	3	5	5	5	5	3	5	5	5	4	5	3	3	5
2	2	2	1	4	4	4	4	4	4	4	3	5	5	5	5	4	5	3	3	4	5	5	5	5	4	4	5	5	5	5	4	4	4	3	3	3	4	4	5	3	4	4
2	2	2	1	5	5	5	5	3	3	4	2	5	5	5	5	4	5	3	4	4	5	5	5	5	4	2	4	4	4	5	3	3	3	4	2	3	5	4	5	3	2	3
2	2	2	1	4	5	5	5	4	5	5	4	5	4	5	5	4	5	5	5	4	5	4	5	5	5	5	4	4	4	4	3	4	4	3	4	3	5	5	5	3	3	3
2	2	2	1	4	4	4	4	4	4	4	5	5	5	5	5	5	5	4	5	5	5	5	5	5	5	5	5	5	5	5	5	5	5	4	4	4	5	5	5	4	4	5
2	2	2	1	4	4	4	4	3	3	1	5	2	2	5	5	5	4	3	5	3	4	4	4	3	3	2	2	2	4	4	4	4	4	2	2	3	4	4	4	2	4	5
2	2	2	1	5	5	4	4	4	4	5	4	5	5	5	5	5	5	5	5	5	5	5	5	5	5	5	5	5	5	5	5	4	4	5	4	4	5	5	5	5	5	5
2	2	2	1	2	4	4	3	2	2	4	4	4	5	5	5	5	5	4	4	4	5	5	5	5	5	5	5	5	5	5	4	3	5	3	5	5	5	5	5	5	5	5
2	2	2	1	5	5	5	5	2	2	5	5	5	5	5	4	5	5	4	4	4	5	4	4	5	5	5	4	3	3	3	4	3	4	4	4	4	5	4	4	4	4	5
2	1	2	1	5	5	5	5	2	2	5	5	5	5	5	5	5	5	5	4	5	5	5	5	5	4	5	5	5	4	4	5	5	5	5	4	3	3	4	5	4	5	5
2	2	1	1	5	5	5	5	3	4	5	5	5	5	5	5	5	5	5	5	5	5	5	5	5	5	4	5	4	5	5	5	5	4	5	4	5	5	5	5	5	5	5
2	2	1	1	5	5	5	5	3	4	5	5	5	5	5	5	5	5	5	5	5	5	5	5	5	5	5	5	5	5	5	5	5	5	5	5	5	5	5	5	5	5	5
2	2	1	1	5	5	5	5	5	5	5	5	5	5	5	5	5	5	5	5	5	5	5	5	5	5	5	5	5	5	5	5	5	5	5	3	5	5	5	5	5	5	5
2	2	2	1	5	5	5	5	3	5	5	5	5	5	5	5	5	5	5	5	5	5	5	5	5	5	4	5	3	5	5	5	5	5	5	5	5	5	5	5	5	5	5
2	2	1	1	5	5	5	5	3	5	5	5	5	5	5	5	5	5	5	5	5	5	5	5	5	5	5	5	5	5	5	5	5	5	5	4	5	5	5	5	5	5	5
2	2	1	1	5	5	5	5	5	5	5	5	5	5	5	5	5	5	5	5	5	5	5	5	5	4	4	4	4	5	5	5	5	5	5	4	5	5	5	5	5	5	5
2	2	1	1	5	5	5	5	5	4	5	5	5	5	5	5	5	5	5	5	5	5	5	5	5	5	5	5	5	5	5	5	5	5	5	5	5	5	5	5	5	5	5
2	2	2	1	5	5	5	5	5	5	5	5	5	5	5	5	5	5	5	4	4	5	5	5	5	5	5	5	5	4	5	5	5	5	5	5	5	5	5	5	5	5	5
2	2	1	1	5	5	5	5	4	4	5	5	5	5	5	5	5	5	5	5	5	5	5	5	5	5	5	5	5	5	5	5	5	5	5	5	5	5	5	5	5	5	5
2	2	1	1	5	5	5	5	3	4	5	5	5	5	5	5	5	5	5	5	5	5	5	5	5	5	5	5	5	5	5	5	5	5	5	5	5	5	5	5	5	5	5
2	2	2	1	5	5	5	5	5	4	5	5	5	5	5	5	5	5	5	5	5	5	5	5	5	5	5	5	5	5	5	5	5	5	5	5	5	5	5	5	5	4	5
2	2	1	1	5	5	5	5	5	5	5	5	5	5	5	5	5	5	5	5	5	5	5	5	5	5	5	5	5	5	5	5	5	5	5	3	5	5	5	5	5	5	5
2	2	2	1	5	5	5	5	2	2	5	5	5	5	5	5	5	5	4	4	4	5	5	5	5	5	5	5	4	4	4	4	2	5	3	2	2	3	2	4	3	4	4
2	2	2	1	2	5	5	2	2	3	3	4	5	5	5	5	5	5	2	3	5	5	5	5	5	5	3	2	3	3	3	5	3	2	4	2	5	2	4	5	5	3	5
2	1	2	1	5	5	5	5	2	2	5	5	5	5	5	5	5	5	5	4	5	5	5	5	4	5	5	5	4	4	5	5	5	5	4	3	3	4	5	4	5	5	5
2	2	2	1	4	4	4	4	4	4	4	4	4	5	5	5	5	4	4	4	4	4	4	4	4	4	4	4	2	3	4	4	4	4	4	3	4	4	4	4	4	4	4
2	2	1	1	5	4	4	4	2	4	5	4	4	4	4	4	4	5	5	5	5	5	5	5	5	5	5	5	5	4	5	5	5	5	5	5	5	5	5	5	5	5	5
2	2	2	1	5	5	5	5	5	5	5	5	5	5	5	5	5	5	5	5	5	5	5	5	5	5	5	4	3	5	4	5	5	5	5	5	5	5	5	5	5	5	5
2	2	2	1	4	5	5	5	3	3	4	5	4	4	4	4	5	4	4	5	3	4	4	4	4	3	4	4	3	3	3	4	3	4	3	3	4	5	3	4	3	4	4
2	2	2	1	4	5	5	5	3	4	4	3	5	5	5	5	5	5	4	3	5	5	5	5	5	4	5	5	5	4	4	5	4	3	3	4	4	5	5	5	3	3	5
2	2	2	1	3	5	5	5	3	3	4	3	5	5	5	5	5	5	3	3	5	5	5	4	4	4	5	4	4	4	4	4	3	5	3	4	4	5	5	3	3	3	5
2	2	2	1	4	5	5	5	3	4	4	3	5	5	5	5	5	4	4	5	5	5	5	5	5	4	5	5	5	4	4	4	3	4	5	4	4	5	5	5	3	3	5
2	2	2	1	3	5	5	5	4	3	4	3	5	5	5	5	5	5	4	3	4	5	5	4	4	4	5	5	4	4	4	4	3	4	5	4	4	5	5	3	4	5	5
2	2	2	1	4	4	4	4	4	3	3	3	4	5	4	5	5	5	4	4	3	5	5	5	5	4	4	4	3	3	4	4	4	4	3	3	4	3	3	3	3	3	3
2	2	2	1	4	4	4	4	4	4	3	3	4	4	4	5	5	5	5	4	4	4	4	4	4	4	4	4	3	3	4	4	4	5	5	3	4	4	4	4	4	3	4
2	2	2	1	3	4	4	4	3	3	4	4	4	4	5	5	5	4	4	4	4	4	4	4	4	4	4	4	3	3	4	4	3	4	4	3	4	3	4	4	3	3	3
2	2	2	1	4	4	4	4	3	3	5	4	4	4	4	4	5	4	4	4	4	4	4	4	4	4	5	4	4	4	4	4	4	4	4	4	4	4	3	3	5	4	4
2	2	2	1	4	4	4	4	3	4	5	4	5	5	4	5	5	4	4	4	4	5	4	4	4	4	5	4	3	4	5	4	3	4	4	2	5	4	4	4	4	2	4
2	2	2	1	4	4	4	3	3	3	5	2	5	5	5	5	5	5	4	5	4	5	4	5	5	5	4	4	4	3	4	4	2	4	3	1	1	4	4	4	1	1	1
2	2	2	1	5	5	5	5	5	5	5	3	4	5	5	5	5	5	5	5	5	5	5	5	5	5	5	4	4	3	3	3	3	3	5	3	3	3	3	3	1	1	1
2	2	2	1	5	5	5	5	5	5	5	5	1	5	5	5	5	5	5	5	5	5	5	5	5	5	5	5	5	5	5	5	5	5	5	5	5	5	5	5	5	5	5
2	2	2	1	2	4	4	2	3	2	3	5	5	3	4	4	3	5	4	4	3	5	5	5	5	5	5	5	5	4	4	5	5	4	5	5	5	4	4	5	4	4	5
2	2	2	1	4	4	4	5	5	5	4	4	4	4	4	4	4	5	4	4	4	4	4	4	4	4	4	4	3	4	3	3	4	4	3	4	3	4	4	4	4	4	3
2	2	2	1	4	4	4	4	4	4	2	5	5	5	5	5	5	5	5	5	5	5	5	5	5	5	5	4	4	4	4	5	5	5	5	5	5	5	5	5	5	5	5
2	2	2	1	5	5	5	5	3	5	5	1	3	5	5	5	5	5	5	5	5	5	5	5	5	5	5	4	4	4	4	5	5	5	5	5	5	5	5	5	5	5	5
2	2	2	1	5	5	5	5	4	4	5	3	4	5	5	5	5	5	5	5	5	5	5	5	5	5	5	5	5	5	5	5	4	4	2	3	3	4	5	5	3	2	4
2	2	2	1	5	5	5	5	3	3	5	3	4	5	5	5	5	5	4	5	5	5	5	5	5	5	4	4	1	3	5	5	4	5	4	5	5	5	5	5	5	4	5
2	2	2	1	4	4	4	4	5	4	4	4	4	4	4	4	4	5	4	5	4	5	5	5	5	5	5	5	5	5	5	5	4	4	4	4	4	4	5	4	4	4	4
2	2	1	1	5	5	4	4	5	4	4	3	2	4	5	5	4	4	4	3	4	4	4	4	4	4	5	4	4	3	4	3	3	3	4	3	3	3	3	2	3	2	3
2	2	2	1	5	5	5	5	5	5	5	4	4	5	4	4	5	5	5	5	5	4	5	5	4	5	4	5	4	5	4	5	5	5	4	5	4	5	4	5	5	5	4
2	2	2	1	5	5	5	5	5	5	5	4	5	5	5	5	5	5	5	5	4	5	5	5	4	5	5	5	4	5	5	5	4	3	3	3	5	3	3	3	4	5	4
2	2	2	1	5	4	5	3	3	4	4	4	4	4	5	5	5	5	4	5	5	3	4	5	5	4	5	4	5	4	4	5	5	3	4	4	3	4	4	5	4	5	5
2	2	1	1	5	4	4	4	5	4	4	5	4	4	4	5	4	4	5	5	5	5	5	5	5	5	5	4	5	4	5	4	4	4	4	3	5	5	5	4	5	4	4
2	2	2	1	4	4	4	5	4	4	5	4	2	5	5	4	5	5	4	4	5	5	5	4	5	5	4	4	3	3	4	3	3	3	3	3	3	4	4	5	4	5	5
2	2	2	1	4	4	4	5	4	4	5	4	5	4	5	5	5	5	4	4	4	5	5	5	5	5	4	4	4	4	4	4	4	4	4	4	4	5	5	5	4	4	4
2	2	1	1	4	4	4	5	4	4	4	4	5	4	5	5	5	5	4	4	4	5	5	5	4	5	4	4	4	4	4	4	4	4	4	4	4	5	5	5	4	4	4
2	2	1	1	5	5	5	5	5	4	5	5	4	4	4	5	5	5	5	5	4	4	5	4	4	4	4	4	4	4	4	4	4	5	5	5	5	5	5	5	5	5	5
2	2	1	1	4	4	4	5	3	4	5	4	5	5	4	4	5	4	4	4	4	5	5	5	4	5	5	4	4	3	4	4	5	5	5	3	5	4	4	5	4	4	5
2	2	1	1	4	5	5	5	5	4	5	5	5	5	5	4	4	5	5	5	5	5	5	5	4	4	4	4	4	4	4	5	5	5	5	3	4	4	5	5	5	4	5
2	2	1	1	3	5	5	4	3	3	5	4	1	4	4	4	4	5	5	5	5	5	5	5	5	5	5	5	4	4	4	5	5	4	4	3	3	4	4	4	4	5	5
2	2	1	1	4	5	5	4	4	5	5	4	3	4	4	4	4	5	5	5	5	5	5	5	5	5	5	5	4	4	4	5	5	4	4	3	3	4	4	4	4	3	4
2	2	2	1	5	5	5	5	5	5	5	4	5	5	5	5	5	5	5	5	5	5	5	5	5	5	5	5	5	5	5	4	3	5	5	5	5	4	4	5	5	4	5
2	2	2	1	4	4	4	4	4	4	4	4	4	4	4	4	4	4	4	5	5	5	5	5	5	5	5	4	3	3	4	4	4	4	4	5	5	5	4	4	5	5	5
2	2	1	1	4	5	5	5	5	4	5	5	4	4	5	5	5	5	4	4	5	4	5	4	5	5	5	5	5	5	5	5	5	5	4	5	5	5	5	5	3	4	4
2	2	1	1	5	5	5	5	5	5	4	4	3	4	5	5	5	5	5	4	5	5	5	5	5	5	5	5	5	5	5	5	5	5	5	5	5	5	5	5	5	5	5
2	2	2	1	4	4	4	4	3	4	5	4	5	5	5	5	5	5	5	5	4	4	4	5	5	5	5	5	5	5	5	5	5	5	4	4	4	4	4	4	4	4	4
2	2	2	1	4	4	4	4	3	4	4	4	4	4	4	4	4	4	5	4	4	4	4	5	4	4	5	5	5	4	4	4	5	5	4	4	5	4	4	4	4	4	4
2	2	2	1	5	4	4	5	5	3	5	4	5	5	5	5	4	5	4	4	5	5	4	3	5	5	4	5	4	5	4	4	4	3	5	5	3	5	5	4	5	4	5
2	2	2	1	5	5	5	5	5	5	5	5	5	5	5	5	5	5	5	5	5	5	5	5	5	4	5	5	5	5	5	5	3	3	4	3	4	5	5	5	5	3	3
2	2	2	1	4	4	4	4	4	4	4	3	5	4	4	4	4	4	4	5	5	4	4	4	4	4	5	4	4	4	4	4	4	4	4	5	5	4	4	3	4	4	4
2	2	2	1	4	4	4	4	4	4	4	5	5	5	5	5	5	5	5	5	5	5	5	5	5	5	5	4	3	4	4	4	4	4	4	3	4	4	5	5	5	4	5
2	1	2	1	4	4	5	5	5	4	4	4	4	5	5	5	5	5	5	5	5	5	5	5	5	4	5	4	4	4	5	4	5	5	4	4	5	5	4	4	5	4	5
2	1	2	1	5	5	5	5	5	5	5	5	3	4	5	5	3	5	5	5	5	5	5	5	5	5	5	5	5	5	5	5	4	5	5	5	5	5	5	5	4	4	5
2	2	1	1	5	4	4	5	5	5	5	5	5	4	4	5	5	5	4	5	5	4	5	5	5	5	5	5	5	4	4	4	4	4	4	3	5	5	5	5	5	5	5
2	1	2	1	5	5	5	5	5	5	5	5	4	4	5	5	4	5	5	5	5	5	5	5	5	5	5	5	5	5	5	5	4	5	5	5	5	5	5	5	5	4	5
2	2	1	1	4	4	4	4	3	3	5	3	4	4	3	4	4	4	4	4	3	4	4	4	4	4	4	4	4	3	4	4	3	3	4	4	4	5	4	4	4	4	5
2	2	1	1	4	4	4	4	5	4	5	4	5	5	4	5	4	5	5	5	5	5	5	4	4	4	4	5	5	5	5	5	4	4	4	4	5	4	5	4	5	4	4
2	2	2	1	5	5	5	5	4	4	5	5	5	5	5	5	5	5	5	4	5	5	5	5	5	5	5	5	4	4	5	4	5	5	5	5	5	5	5	5	5	5	5
2	2	2	1	5	5	5	5	4	4	5	3	4	4	4	4	5	4	4	4	4	4	4	4	4	4	4	4	4	4	4	3	4	3	3	4	4	4	4	4	4	4	4
2	2	1	1	4	5	5	5	4	4	4	5	5	5	5	5	5	5	4	4	5	4	5	5	5	5	5	4	5	5	4	4	5	5	4	3	5	5	5	5	5	5	5
2	2	1	1	3	4	4	4	4	4	5	3	4	3	4	4	5	4	4	3	3	4	4	4	4	4	4	4	4	4	4	4	3	4	4	2	4	4	4	5	5	5	5
2	2	2	1	4	4	4	4	3	2	4	4	5	5	5	5	5	5	5	4	4	4	5	5	5	5	4	5	4	3	4	5	4	4	4	3	4	5	4	4	5	4	5
2	2	2	1	4	4	4	4	5	4	5	4	4	4	5	5	4	4	4	4	4	5	5	5	5	5	5	4	5	5	5	4	5	5	5	5	5	5	5	5	5	4	5
2	2	2	1	4	4	4	5	4	4	4	4	4	5	5	5	4	5	4	5	4	4	4	5	5	5	4	4	4	4	4	4	4	5	4	3	4	4	4	4	5	5	4
2	2	1	1	5	5	5	5	4	4	4	4	4	4	5	5	5	4	4	4	4	4	4	5	5	5	5	5	5	5	4	4	5	5	5	4	5	4	5	4	5	5	5
2	2	2	1	4	4	4	5	4	4	4	4	4	5	5	4	4	5	4	5	4	4	4	5	5	5	4	4	4	4	4	4	4	5	4	4	4	4	4	4	5	5	4
2	2	1	1	4	5	4	5	4	4	5	4	5	5	4	4	5	5	4	4	5	5	5	5	4	5	4	5	5	4	5	5	4	5	5	5	4	5	4	4	5	5	5
2	2	2	1	5	5	5	5	5	5	5	4	5	5	5	4	4	5	5	4	4	5	5	5	5	5	5	4	4	4	4	4	4	5	5	5	5	5	5	5	5	5	5
2	2	1	1	3	5	5	5	5	4	4	3	3	3	4	4	5	5	4	4	5	4	4	5	5	5	3	4	4	3	5	5	5	5	5	5	5	5	5	5	5	5	5
2	2	1	1	4	4	5	5	4	4	4	4	4	5	5	5	5	5	4	4	5	4	4	5	5	5	4	4	4	4	4	4	4	4	5	3	4	4	5	5	4	5	5
2	2	2	1	4	5	5	5	3	4	5	5	5	5	5	4	5	5	5	5	5	5	5	5	5	5	5	4	4	4	4	5	5	5	5	4	4	4	4	5	5	5	5
2	2	1	1	4	5	5	5	4	4	4	4	5	5	5	5	5	5	5	5	5	5	5	5	4	5	4	5	4	4	5	5	5	5	5	4	5	5	5	5	5	4	4
2	2	1	1	4	5	5	4	4	4	4	4	5	4	4	5	4	5	5	5	4	4	5	4	5	4	5	3	4	5	4	5	5	4	4	4	5	4	4	5	4	5	4
2	2	1	1	4	4	4	5	3	4	5	4	5	5	4	4	5	5	5	5	4	5	5	5	5	5	5	5	5	4	4	5	5	4	4	4	4	5	4	4	4	4	4
2	2	2	1	4	5	5	5	4	4	5	4	4	5	5	5	5	5	5	5	5	4	4	5	4	5	5	5	4	4	5	5	5	5	4	3	5	5	5	5	5	4	5
2	2	2	1	4	4	4	4	4	4	4	5	5	5	4	4	5	5	4	5	4	4	5	5	4	5	5	4	4	4	4	5	5	4	4	4	4	5	5	5	4	4	5
2	2	2	1	4	5	5	5	5	4	5	4	4	4	4	4	5	5	5	5	5	4	5	5	5	5	4	4	4	4	4	5	4	4	4	3	4	4	5	5	5	5	5
2	2	2	1	5	5	5	5	4	5	5	5	5	5	5	5	5	4	4	5	5	5	5	4	4	5	5	5	5	5	5	4	4	4	5	5	5	5	5	5	5	5	5
2	2	1	1	4	4	4	4	5	4	5	4	4	5	5	4	5	5	5	5	4	5	5	5	5	5	5	4	5	4	5	5	4	5	5	4	5	5	5	4	5	5	5
2	2	1	1	4	4	4	4	4	4	4	5	5	4	4	4	4	4	5	5	5	5	5	5	5	5	5	4	4	4	4	5	5	5	5	5	5	5	5	5	5	5	5
2	2	1	1	4	4	4	4	4	4	5	4	4	5	5	4	5	5	4	4	4	5	5	5	4	4	5	5	5	5	5	5	5	5	5	5	5	5	5	5	5	5	4
2	2	2	1	4	4	4	4	4	4	5	4	4	5	5	4	5	5	4	4	5	4	5	4	5	4	5	3	4	4	5	5	5	3	4	4	4	5	5	4	4	5	3
2	2	1	1	4	4	4	4	4	4	4	3	4	4	4	5	5	5	5	5	5	5	5	5	5	5	5	4	4	4	4	5	5	5	5	3	4	4	5	5	4	5	5
2	2	2	1	4	4	4	4	3	4	5	4	4	5	5	4	5	5	5	4	4	5	4	5	4	5	4	3	4	5	4	5	5	4	4	4	4	4	4	5	5	4	4
2	2	2	1	5	4	4	5	4	4	5	5	4	4	5	4	4	5	5	5	5	5	5	5	5	5	5	5	5	5	4	5	5	5	4	3	4	4	4	4	4	4	4
2	2	1	1	4	5	5	5	4	4	5	4	4	5	4	5	4	5	5	5	5	4	5	5	5	5	5	5	5	4	4	5	5	5	5	3	3	5	5	5	5	5	4
2	2	1	1	4	4	4	4	4	4	5	5	5	5	5	4	4	5	5	5	5	4	5	4	4	5	5	5	4	4	4	5	5	5	5	4	4	5	4	5	4	5	5
2	2	1	1	4	4	4	4	5	4	5	4	5	5	5	5	5	5	5	5	5	5	5	5	4	4	4	5	4	5	4	5	4	4	4	3	4	4	4	4	4	5	5
2	2	2	1	5	4	4	5	4	4	5	5	4	4	5	4	4	5	5	5	5	5	5	5	5	5	5	4	5	5	4	5	5	5	4	3	4	4	4	4	4	4	4
2	2	2	1	5	4	4	5	4	4	5	5	4	4	5	4	4	5	5	5	5	5	5	5	5	5	5	4	5	5	4	5	5	5	4	3	4	4	4	4	4	4	4
2	1	2	1	4	4	4	4	3	3	4	3	3	3	5	5	5	4	4	4	4	4	4	4	4	4	3	4	3	3	3	4	3	3	3	3	3	3	3	3	3	3	4
2	2	2	1	2	3	3	4	3	3	4	3	4	4	4	4	5	4	4	5	5	5	5	5	5	5	5	4	4	3	4	3	2	4	3	3	5	4	2	3	3	4	4
2	1	1	1	4	4	4	3	3	3	4	3	4	4	4	5	4	5	4	4	3	4	4	4	4	5	5	4	2	4	3	4	3	3	3	3	4	4	4	3	3	4	4
2	2	2	1	2	3	4	2	2	2	2	3	5	5	5	5	3	5	5	5	5	5	5	5	5	5	5	3	4	3	3	5	3	3	3	3	3	3	3	3	3	3	3
2	2	1	1	1	1	1	1	1	1	1	3	2	3	3	5	4	5	5	5	5	5	5	5	5	5	5	3	3	3	3	5	4	4	4	4	4	4	4	4	4	4	3
2	2	1	1	1	1	1	1	1	1	1	3	2	4	4	4	5	5	5	5	5	5	5	5	5	5	5	3	2	3	4	5	4	4	4	4	4	4	4	4	4	4	3
2	2	1	1	5	5	5	4	3	4	5	5	5	5	5	5	5	4	4	4	5	5	4	5	4	5	5	4	4	4	5	4	4	4	4	5	5	3	4	4	4	3	4
2	2	1	1	4	4	4	4	5	5	4	4	3	5	5	5	5	4	4	4	4	5	5	5	5	4	5	5	5	5	5	5	5	5	5	5	5	5	5	5	5	5	5
2	2	1	1	4	4	4	4	4	4	5	4	4	5	5	5	5	5	5	5	5	5	5	5	5	5	5	4	4	4	4	4	5	4	4	4	4	4	4	4	4	4	5
2	1	1	1	5	5	5	5	3	3	5	5	5	5	5	5	5	5	5	5	4	5	5	5	5	5	5	4	4	3	4	4	4	5	5	5	5	5	5	5	4	3	4
2	2	2	1	4	4	4	4	4	4	5	4	5	5	5	5	5	5	5	5	5	5	5	5	5	5	5	5	5	5	5	5	5	5	5	5	5	5	5	5	5	5	5
2	2	2	1	5	5	5	5	4	3	5	5	5	5	5	4	5	4	4	5	4	4	4	5	4	5	4	5	4	4	5	5	3	3	3	4	4	5	5	5	5	5	5
2	2	2	1	5	5	5	5	4	4	5	5	5	5	5	5	5	5	5	5	4	5	5	5	5	5	5	4	4	2	4	4	3	4	5	3	4	5	5	4	3	3	3
2	2	2	1	5	5	5	5	3	5	5	5	4	5	5	5	5	5	4	5	4	5	4	4	5	4	4	5	4	3	4	5	3	4	4	4	4	4	5	4	4	4	4
2	2	2	1	5	5	5	5	2	5	5	4	5	5	5	4	3	5	5	3	5	5	5	5	5	5	5	5	5	5	5	5	5	3	3	3	5	3	4	5	5	5	5
2	2	2	1	5	5	5	5	2	5	3	2	1	5	5	5	3	5	1	3	4	5	5	5	5	5	3	4	4	3	3	2	5	5	3	2	5	5	5	5	3	3	4
2	2	1	1	4	4	4	2	3	3	5	4	4	3	4	3	3	4	3	3	4	3	4	3	4	5	3	4	3	3	4	4	4	5	4	3	3	3	3	4	5	4	5
2	2	2	1	5	5	5	5	3	4	5	5	2	5	5	5	3	5	5	4	4	5	5	5	5	5	5	4	2	3	3	5	4	4	4	3	4	4	5	4	4	4	4
2	2	2	1	5	4	5	5	4	4	5	3	5	5	5	5	5	5	5	5	4	5	5	5	5	5	5	5	3	4	5	4	5	5	4	5	5	5	5	5	4	3	4
2	2	2	1	4	5	5	3	3	1	2	5	5	4	3	3	5	5	5	4	4	5	5	5	5	5	5	4	3	3	4	5	5	5	4	3	3	5	4	4	4	4	5
2	2	1	1	3	5	5	5	2	2	3	3	4	4	5	5	5	4	4	2	2	5	4	5	5	4	5	4	5	4	3	4	2	5	5	2	4	5	3	4	4	4	4
2	2	2	1	4	5	5	5	4	4	5	5	5	5	3	3	5	5	3	5	3	5	5	5	5	5	5	4	2	3	3	4	5	4	4	2	5	5	5	4	4	3	3
2	2	2	1	5	5	5	5	4	4	4	4	5	5	5	5	5	5	5	5	5	5	5	5	5	5	5	3	3	3	3	5	4	3	4	4	3	4	4	3	4	4	3
2	2	2	1	4	4	4	4	3	3	3	4	4	5	5	5	5	5	4	5	4	5	5	5	5	5	4	4	4	4	5	5	4	5	5	5	5	4	4	5	4	4	4
2	2	2	1	5	5	5	5	3	5	4	4	4	5	5	5	5	5	5	5	5	5	5	5	5	5	5	4	4	4	5	5	4	5	5	4	5	5	5	5	5	5	5
2	2	2	1	4	4	4	3	2	3	3	4	4	5	5	5	5	4	3	3	4	4	3	5	5	4	5	5	3	3	4	4	5	5	5	4	5	5	4	5	5	5	5
2	2	2	1	4	4	4	4	2	2	4	5	4	4	4	4	5	5	5	5	4	5	4	4	4	4	4	3	3	3	2	4	3	4	4	4	4	4	4	4	4	4	5
2	2	1	1	3	4	4	4	3	2	4	4	4	5	5	5	4	5	4	4	3	5	5	5	5	5	4	3	3	4	4	4	4	5	3	2	4	4	3	3	3	3	4
2	2	1	1	3	5	5	5	4	5	5	5	4	4	4	5	5	5	4	4	5	4	5	5	4	5	5	5	4	4	4	4	4	4	4	5	5	4	4	5	5	5	4
2	2	2	1	4	4	4	4	4	4	4	4	4	4	4	4	4	4	5	5	5	5	5	5	5	5	5	5	5	5	5	5	4	4	4	4	4	5	5	5	5	4	4
2	2	1	1	4	4	4	4	4	4	5	4	4	4	5	5	5	5	5	5	5	5	5	5	5	5	4	4	4	4	4	5	5	5	5	3	4	4	4	5	5	5	5
2	2	1	1	5	5	5	5	4	4	5	4	4	4	4	4	4	5	5	5	5	5	5	4	4	5	5	5	5	4	4	5	5	5	4	4	5	4	5	5	5	5	5
2	2	1	1	4	4	4	4	3	4	5	4	5	5	4	4	5	5	4	4	4	4	4	4	5	5	4	4	4	5	5	5	5	5	5	4	4	5	5	5	5	4	4
2	2	2	1	4	5	5	5	4	4	5	5	5	5	5	4	4	5	5	5	5	4	4	5	5	5	5	4	4	4	4	5	5	5	5	3	5	4	4	5	5	5	5
2	2	1	1	5	5	5	5	3	4	4	5	5	5	5	5	5	4	4	4	5	5	5	4	5	5	5	5	4	5	5	5	5	5	5	5	3	3	4	4	4	4	4
2	2	2	1	4	4	4	5	4	4	5	4	4	4	4	4	4	5	5	5	5	5	5	4	4	5	5	4	4	4	4	5	5	5	5	3	4	4	5	5	5	5	5
2	2	1	1	4	4	5	5	5	5	5	5	5	5	5	5	4	5	5	5	5	3	4	4	4	4	4	4	5	5	5	5	5	5	5	5	4	5	4	4	5	5	5
2	2	1	1	5	5	5	5	4	3	4	4	3	3	4	4	4	5	5	5	5	5	5	5	3	5	5	4	4	5	5	4	5	5	5	5	5	5	4	4	5	5	5
2	2	2	1	4	4	4	4	3	4	4	4	5	5	4	4	5	5	4	4	4	5	4	4	4	5	4	3	4	4	4	5	5	5	4	3	4	5	5	4	4	4	4
2	2	2	1	3	4	4	4	3	4	5	3	3	4	4	5	5	5	4	4	5	5	5	5	5	5	5	5	5	5	5	5	4	4	4	5	4	5	4	5	5	5	5
2	2	1	1	3	4	4	5	5	5	5	4	4	4	4	4	5	5	3	4	4	5	5	5	4	4	4	4	4	4	4	4	4	5	5	4	4	5	5	5	4	4	4
2	2	1	1	4	5	5	5	5	5	5	4	4	5	5	4	5	5	4	4	5	4	5	5	4	5	5	4	5	4	5	5	4	5	5	4	5	5	4	4	4	5	5
2	2	2	1	4	4	4	4	4	4	4	5	5	5	5	5	5	5	5	5	5	5	5	5	5	5	5	4	4	4	4	5	5	4	4	4	4	4	4	4	5	5	5
2	2	2	1	4	4	4	5	4	3	4	4	3	3	4	5	5	5	4	4	5	5	4	5	4	5	5	4	4	5	5	5	5	5	5	5	5	5	4	4	5	5	5
2	2	2	1	3	4	5	5	5	4	4	4	5	5	5	4	4	5	5	5	5	4	3	4	3	4	4	4	4	4	4	5	5	5	4	4	5	5	4	5	5	4	4
2	2	1	1	4	5	5	5	3	4	5	4	4	4	5	5	5	5	5	5	5	5	5	4	4	5	5	5	5	5	5	5	5	5	5	5	4	4	4	5	4	5	5
2	2	2	1	4	4	4	4	3	3	4	4	5	4	5	4	4	4	4	4	4	4	4	4	4	5	5	5	5	5	4	4	4	4	4	4	4	4	4	4	4	4	4
2	2	1	1	5	5	5	5	4	4	5	3	3	4	4	4	5	5	5	5	5	5	5	5	5	5	5	5	4	4	4	5	5	5	5	5	5	5	4	4	4	4	5
2	2	1	2	4	4	4	4	3	4	4	5	3	3	4	4	4	4	5	5	5	4	4	5	5	5	5	4	4	4	4	5	5	5	5	3	4	4	4	5	5	5	5
2	2	2	1	4	5	5	5	3	4	5	4	4	4	4	4	5	5	5	5	5	4	4	5	5	4	4	5	4	5	4	4	4	4	4	3	5	5	5	5	5	5	5
2	2	2	1	4	4	4	4	4	3	4	4	4	3	4	4	4	4	4	4	4	4	4	4	4	5	5	5	5	5	5	5	4	4	4	4	4	4	4	4	4	4	4
2	2	2	1	3	5	5	5	3	4	5	4	4	4	4	4	4	4	4	4	4	4	5	5	5	5	5	5	5	5	5	5	5	4	4	4	4	4	4	4	4	4	4
2	2	1	1	3	5	5	5	5	4	5	4	4	4	4	5	5	5	5	5	4	5	4	5	4	4	4	4	4	4	5	5	5	4	4	4	5	5	5	5	4	5	5
2	2	1	1	4	4	4	4	3	4	5	5	5	5	5	5	4	4	4	4	4	5	5	5	5	5	5	5	5	5	4	4	4	4	5	3	3	4	4	4	4	4	5
2	2	2	1	3	4	4	4	4	4	5	4	4	4	5	4	4	5	5	5	5	5	4	5	5	5	5	4	4	4	4	5	5	5	4	5	5	4	5	5	5	4	5
2	2	2	1	4	5	5	5	4	4	5	5	5	5	5	5	5	5	5	5	5	5	5	5	5	5	5	3	3	4	4	5	5	5	5	5	5	5	5	5	5	5	5
2	2	2	1	5	5	5	5	5	4	4	4	4	4	4	4	4	4	4	4	4	5	5	5	5	5	5	3	5	4	4	5	5	5	5	5	3	4	4	4	5	5	5
2	2	1	1	4	5	5	5	4	4	5	4	4	4	4	4	5	5	5	5	5	5	5	5	5	5	5	4	4	4	4	5	5	5	5	5	3	4	5	3	5	5	5
2	2	1	1	4	5	5	5	5	4	3	5	3	3	3	4	5	5	5	5	5	5	5	5	5	5	5	4	4	4	4	4	5	5	5	5	5	5	4	5	5	5	5
2	2	1	1	3	4	4	4	4	4	4	3	3	4	4	4	4	5	5	5	5	5	5	5	5	5	5	4	4	4	4	5	5	5	5	5	5	5	5	5	5	5	5
2	2	2	1	4	4	4	4	4	4	5	4	4	4	4	4	4	4	4	4	4	4	4	4	4	4	4	4	4	4	4	5	5	5	5	5	5	5	5	4	4	5	5
2	2	2	1	5	5	5	5	4	4	4	4	4	4	4	4	4	4	4	5	5	5	5	5	5	5	5	5	5	4	4	5	5	5	5	4	4	4	4	5	5	5	5
2	2	2	1	4	4	4	4	3	4	4	4	4	4	4	4	4	5	5	5	5	5	5	5	5	5	5	4	3	3	4	5	5	5	5	3	4	4	5	5	5	5	5
2	2	1	1	5	5	5	5	3	4	5	4	4	4	5	5	5	5	5	5	5	5	4	5	4	5	5	5	4	4	4	5	5	5	5	4	4	5	5	5	5	5	5
2	2	2	1	4	4	4	4	4	4	4	4	4	4	4	4	4	4	4	4	4	4	4	4	4	4	4	3	3	3	3	4	5	5	5	5	5	5	5	5	5	5	5
2	2	2	1	3	4	4	5	5	5	5	4	4	4	4	4	4	5	5	5	5	5	5	5	5	5	5	3	4	4	4	5	5	5	5	5	5	5	5	5	5	5	5
2	2	1	1	4	4	4	4	3	4	5	5	5	5	4	4	4	5	5	5	5	5	5	4	3	4	4	4	4	4	4	4	4	5	5	5	4	4	5	5	5	5	5
2	2	2	1	5	5	5	5	3	4	4	3	3	5	5	5	5	5	5	5	5	5	5	5	5	5	5	3	3	4	5	5	5	5	5	5	5	4	5	5	5	5	5
2	2	1	1	4	4	4	4	4	4	3	4	4	5	5	5	4	5	4	5	4	4	5	5	5	5	5	4	4	5	5	5	5	4	4	4	4	4	4	4	4	4	4
2	2	2	1	5	5	5	5	4	4	4	4	4	4	5	5	5	5	5	5	5	4	4	5	3	4	4	3	3	4	4	5	5	5	5	5	5	4	5	5	5	5	5
2	2	1	1	3	5	5	5	3	3	5	4	4	4	4	4	4	5	5	5	5	5	5	5	3	5	5	5	5	5	5	5	4	4	4	4	4	5	5	5	5	5	5
2	2	2	1	4	4	4	4	5	4	5	4	5	4	5	4	4	4	4	3	4	3	4	4	3	4	5	5	5	5	5	5	5	5	5	5	5	4	4	4	4	5	5
2	2	1	1	4	4	4	4	3	3	4	4	4	4	4	4	5	5	5	5	5	5	5	5	5	5	5	4	4	4	4	5	5	3	4	4	4	5	5	5	5	5	5
2	2	2	1	5	5	5	5	3	4	4	4	5	4	5	4	4	5	5	5	5	5	5	5	4	4	4	4	4	4	4	5	5	3	3	3	3	5	5	5	5	5	5
2	2	2	1	4	4	4	4	3	4	5	4	4	4	4	4	4	5	5	4	4	4	5	5	5	5	5	4	3	3	4	5	5	5	5	5	5	5	5	5	5	5	5
2	2	2	1	4	4	4	4	4	4	4	4	4	5	5	5	4	4	4	4	4	5	5	5	5	4	4	4	4	4	4	5	5	5	5	3	5	5	5	5	5	5	5
2	2	1	1	5	5	5	5	3	5	5	4	4	5	5	4	5	4	5	5	4	4	5	5	4	5	5	3	4	3	4	4	4	4	4	4	4	4	4	5	5	5	5
2	2	1	1	4	4	4	4	4	3	4	4	3	4	4	4	4	5	3	4	5	5	5	4	4	4	5	5	4	4	4	4	4	4	4	4	4	5	5	5	5	5	5
2	2	2	1	3	4	4	4	3	3	5	4	4	5	5	5	5	5	5	5	5	4	4	4	3	4	4	3	2	3	4	5	5	5	5	4	4	4	5	4	5	5	4
2	2	2	1	4	4	4	4	3	3	4	3	3	4	4	4	4	5	5	5	5	5	5	5	4	5	4	5	4	4	4	4	4	4	4	4	4	5	5	5	3	4	4
2	2	2	1	4	4	4	4	5	4	5	4	4	4	4	4	4	4	4	4	4	4	4	5	5	5	4	4	4	4	4	5	5	5	5	3	4	4	4	4	4	4	5
2	2	2	1	5	5	5	5	3	4	5	4	3	4	4	4	5	5	5	4	4	4	4	4	4	4	4	4	4	4	4	4	4	4	4	4	4	5	5	4	4	4	4
2	2	2	1	4	4	4	4	3	4	4	4	4	4	4	4	4	4	4	4	4	4	4	4	4	4	4	4	5	5	5	5	5	5	5	3	4	5	5	5	4	4	4
2	2	2	1	4	4	4	4	4	4	5	5	5	4	4	4	5	5	5	5	5	4	4	4	5	5	5	3	4	4	4	5	5	4	4	4	4	5	5	4	4	4	4
2	2	1	1	4	4	4	4	3	3	4	4	4	5	4	4	5	5	5	5	5	5	5	5	5	5	5	3	4	4	4	5	5	4	4	4	4	5	5	5	4	4	4
2	2	1	1	5	5	5	5	3	4	5	4	4	4	4	5	5	5	5	5	5	5	5	5	2	4	4	4	4	4	4	5	5	5	4	4	4	5	5	5	5	4	5
2	2	1	1	4	4	4	4	4	3	4	4	3	4	4	4	4	5	5	5	5	4	4	4	4	5	5	4	4	4	4	5	5	5	4	4	4	5	5	5	5	5	5
2	2	1	1	4	4	4	4	3	4	4	4	4	4	4	5	4	4	5	5	5	4	4	4	4	4	4	3	3	3	4	4	4	4	4	4	4	5	5	5	5	5	5
2	2	1	1	3	4	5	5	3	4	5	4	4	5	5	5	5	5	5	5	5	5	5	5	3	5	5	4	4	4	4	5	5	5	5	5	5	5	5	5	5	4	5
2	2	2	1	4	4	5	5	5	5	5	5	5	5	4	4	5	5	4	5	5	4	4	4	5	5	5	4	4	4	4	5	5	5	4	4	5	5	5	4	5	4	5
2	2	1	1	5	5	5	5	3	4	4	4	4	5	5	4	5	5	4	4	4	4	5	5	5	5	5	5	4	4	5	5	5	4	4	5	5	5	4	5	5	5	5
2	2	2	1	4	4	4	4	4	4	4	4	4	4	4	4	5	5	5	5	4	4	5	5	5	5	4	5	5	4	5	5	5	5	5	5	5	5	5	5	4	4	4
2	2	1	1	4	4	4	5	5	4	4	4	4	4	5	5	4	5	5	4	5	5	5	5	3	4	4	5	5	5	5	4	4	4	4	5	5	5	5	5	5	4	5
2	2	1	1	4	4	5	5	5	4	5	5	5	5	5	5	5	5	5	5	5	5	5	5	5	5	5	4	4	4	4	5	5	4	4	5	4	5	5	4	4	4	4
2	2	1	1	4	4	4	4	3	4	4	4	4	5	5	5	5	5	5	5	5	4	4	4	4	5	5	5	5	5	4	4	5	5	4	5	5	5	5	5	5	5	5
2	2	1	1	3	3	4	4	3	3	4	3	3	4	5	5	5	5	5	5	4	5	5	5	4	5	5	3	4	4	3	4	4	4	5	5	5	5	5	5	5	5	5
2	2	2	1	4	4	4	4	3	4	4	5	5	5	5	5	5	5	4	4	5	5	5	5	5	5	5	5	5	5	5	5	5	5	5	5	5	5	5	5	5	5	5
2	2	1	1	3	5	5	5	5	5	4	4	4	5	5	5	5	5	5	5	5	5	5	5	3	4	4	4	5	5	5	4	4	4	4	4	4	5	5	5	4	5	5
2	2	1	1	4	4	4	4	4	4	5	5	5	4	5	5	4	4	5	5	4	4	4	4	5	5	5	4	4	4	4	4	5	5	5	4	4	4	4	4	5	5	5
